# Supplementary material for: N 2-[1-(2-Hydroxy­phen­yl)ethyl­idene]-N 2′-(1H-indol-3-ylmethyl­ene)carbonic dihydrazide
Source: Acta Crystallogr Sect E Struct Rep Online. 2008 Nov 13;64(Pt 12):o2357. doi: 10.1107/S1600536808035757 (PMC2960057; doi:10.1107/S1600536808035757)
Supplement: Supplementary file 1 [file e-64-o2357-sup1.cif]

##############################################################################
###                                                                        ###
###        Electronic paper (Acta Crystallographica Section E)             ###
###                                                                        ###
##############################################################################
#                                                                            #
# This CIF contains the data in a paper accepted for publication in Acta     #
# Crystallographica Section E. It conforms to the requirements of Notes      #
# for Authors for Section E, and has been peer reviewed under the auspices   #
# of the IUCr Commission on Journals.                                        #
#                                                                            #
# Full details of the Crystallographic Information File format               #
# are given in the paper "The Crystallographic Information File (CIF):       #
# a New Standard Archive File for Crystallography" by S. R. Hall, F. H.      #
# Allen and I. D. Brown [Acta Cryst. (1991), A47, 655-685].                  #
#                                                                            #
# The current version of the core CIF dictionary is obtainable from          #
# ftp://ftp.iucr.org/pub/cif_core.dic. The current version number is 2.4.    #
#                                                                            #
# Software is freely available for graphical display of the structure(s) in  #
# this CIF.  For information consult the CIF home page http://www.iucr.org/  #
# cif/home.html                                                              #
#                                                                            #
# This file may be used for bona fide research purposes within the           #
# scientific community so long as proper attribution is given to the journal # 
# article from which it was obtained.                                        #
#                                                                            #
##############################################################################
                                             
data_I
_audit_creation_method     SHELXL-97
_chemical_name_systematic
;
1-[1-(2-hydroxyphenyl)ethylideneamino]-3-(1<i>H</i>-indol-3-
ylmethyleneamino)urea
;
_chemical_name_common
;
N^2^-[1-(2-Hydroxyphenyl)ethylidene]-N^2'^-(1<i>H</i>-indol-3-
ylmethylene)carbonic dihydrazide
;
_chemical_formula_moiety     'C18 H17 N5 O2'
_chemical_formula_sum     'C18 H17 N5 O2'
_chemical_formula_iupac     'C18 H17 N5 O2'
_chemical_formula_weight     335.37
_chemical_melting_point     ?
_symmetry_cell_setting     monoclinic
_symmetry_space_group_name_H-M     'P 21/n'
_symmetry_space_group_name_Hall     '-P 2yn'
loop_
    _symmetry_equiv_pos_as_xyz
    'x, y, z'
    '-x+1/2, y+1/2, -z+1/2'
    '-x, -y, -z'
    'x-1/2, -y-1/2, z-1/2'
_cell_length_a     7.0802(8)
_cell_length_b     9.5335(11)
_cell_length_c     25.110(3)
_cell_angle_alpha     90.00
_cell_angle_beta     97.295(2)
_cell_angle_gamma     90.00
_cell_volume     1681.2(3)
_cell_formula_units_Z     4
_cell_measurement_reflns_used     6889
_cell_measurement_theta_min     2.29
_cell_measurement_theta_max     30.53
_cell_measurement_temperature     100(2)
_exptl_crystal_description     irregular
_exptl_crystal_colour     colourless
_exptl_crystal_size_max     0.42
_exptl_crystal_size_mid     0.42
_exptl_crystal_size_min     0.16
_exptl_crystal_density_diffrn     1.325
_exptl_crystal_density_meas     ?
_exptl_crystal_density_method     'not measured'
_exptl_crystal_F_000     704
_exptl_absorpt_coefficient_mu     0.091
_exptl_absorpt_correction_type     'multi-scan'
_exptl_absorpt_process_details     '(SADABS; Sheldrick, 1996)'
_exptl_absorpt_correction_T_min     0.8211
_exptl_absorpt_correction_T_max     0.9857
_exptl_special_details
;
;
_diffrn_ambient_temperature     100(2)
_diffrn_radiation_type     MoK\a
_diffrn_radiation_wavelength     0.71073
_diffrn_radiation_source     'fine-focus sealed tube'
_diffrn_radiation_monochromator     graphite
_diffrn_measurement_device_type     'Bruker APEXII CCD area-detector'
_diffrn_measurement_method     \w
_diffrn_detector_area_resol_mean     ?
_diffrn_reflns_number     11912
_diffrn_reflns_av_R_equivalents     0.0143
_diffrn_reflns_av_sigmaI/netI     0.0181
_diffrn_reflns_theta_min     2.29
_diffrn_reflns_theta_max     30.55
_diffrn_reflns_theta_full     25.00
_diffrn_measured_fraction_theta_max     0.922
_diffrn_measured_fraction_theta_full     0.997
_diffrn_reflns_limit_h_min     -10
_diffrn_reflns_limit_h_max     4
_diffrn_reflns_limit_k_min     -13
_diffrn_reflns_limit_k_max     12
_diffrn_reflns_limit_l_min     -34
_diffrn_reflns_limit_l_max     35
_diffrn_standards_number     ?
_diffrn_standards_interval_count     ?
_diffrn_standards_interval_time     ?
_diffrn_standards_decay_%     ?
_refine_special_details
;
Refinement of <i>F</i>^2^ against ALL reflections. The weighted <i>R</i>-factor
<i>wR</i> and goodness of fit <i>S</i> are based on <i>F</i>^2^, conventional
<i>R</i>-factors <i>R</i> are based on <i>F</i>, with <i>F</i> set to zero for
negative <i>F</i>^2^. The threshold expression of <i>F</i>^2^ >
\s(<i>F</i>^2^) is used only for calculating <i>R</i>-factors(gt) <i>etc</i>.
and is not relevant to the choice of reflections for refinement.
<i>R</i>-factors based on <i>F</i>^2^ are statistically about twice as large
as those based on <i>F</i>, and <i>R</i>- factors based on ALL data will be
even larger.
;
_reflns_number_total     4740
_reflns_number_gt     4145
_reflns_threshold_expression     I>2\s(I)
_refine_ls_structure_factor_coef     Fsqd
_refine_ls_matrix_type     full
_refine_ls_R_factor_all     0.0499
_refine_ls_R_factor_gt     0.0435
_refine_ls_wR_factor_gt     0.1163
_refine_ls_wR_factor_ref     0.1217
_refine_ls_goodness_of_fit_ref     1.033
_refine_ls_restrained_S_all     1.033
_refine_ls_number_reflns     4740
_refine_ls_number_parameters     228
_refine_ls_number_restraints     0
_refine_ls_number_constraints     ?
_refine_ls_hydrogen_treatment     constr
_refine_ls_weighting_scheme     calc
_refine_ls_weighting_details
         'calc w=1/[\s^2^(Fo^2^)+(0.0656P)^2^+0.7125P] where P=(Fo^2^+2Fc^2^)/3'
_atom_sites_solution_hydrogens     geom
_atom_sites_solution_primary     direct
_atom_sites_solution_secondary     difmap
_refine_ls_shift/su_max     0.000
_refine_ls_shift/su_mean     0.000
_refine_diff_density_max     0.433
_refine_diff_density_min     -0.317
_refine_ls_extinction_method     none
_refine_ls_extinction_coef     ?
_refine_ls_abs_structure_details     ?
_refine_ls_abs_structure_Flack     ?
loop_
    _atom_type_symbol
    _atom_type_description
    _atom_type_scat_dispersion_real
    _atom_type_scat_dispersion_imag
    _atom_type_scat_source
    'C' 'C' 0.0033 0.0016
                         'International Tables Vol C Tables 4.2.6.8 and 6.1.1.4'
    'H' 'H' 0.0000 0.0000
                         'International Tables Vol C Tables 4.2.6.8 and 6.1.1.4'
    'N' 'N' 0.0061 0.0033
                         'International Tables Vol C Tables 4.2.6.8 and 6.1.1.4'
    'O' 'O' 0.0106 0.0060
                         'International Tables Vol C Tables 4.2.6.8 and 6.1.1.4'
_computing_data_collection     'APEX2 (Bruker, 2007)'
_computing_cell_refinement     'APEX2 (Bruker, 2007)'
_computing_data_reduction     'SAINT (Bruker, 2007)'
_computing_structure_solution     'SHELXS97 (Sheldrick, 2008)'
_computing_structure_refinement     'SHELXL97 (Sheldrick, 2008)'
_computing_molecular_graphics     'X-SEED (Barbour, 2001)'
_computing_publication_material     'publCIF (Westrip, 2008)'
loop_
    _atom_site_type_symbol
    _atom_site_label
    _atom_site_fract_x
    _atom_site_fract_y
    _atom_site_fract_z
    _atom_site_U_iso_or_equiv
    _atom_site_adp_type
    _atom_site_calc_flag
    _atom_site_refinement_flags
    _atom_site_occupancy
    _atom_site_disorder_assembly
    _atom_site_disorder_group
    N N2 0.47231(13) 0.13948(10) 0.11232(3) 0.01593(18) Uani d . 1 . .
    O O2 0.38944(12) 0.16315(8) -0.02799(3) 0.01958(18) Uani d . 1 . .
    O O1 0.22435(14) 0.47449(9) -0.09575(3) 0.0246(2) Uani d . 1 . .
    H H1A 0.2598 0.4252 -0.0686 0.037 Uiso calc R 1 . .
    N N5 0.28865(13) 0.41919(9) 0.00270(3) 0.01540(18) Uani d . 1 . .
    N N3 0.45872(14) 0.09630(10) 0.05941(4) 0.01774(19) Uani d . 1 . .
    H H3B 0.4878 0.0099 0.0513 0.021 Uiso calc R 1 . .
    C C13 0.17966(15) 0.64221(11) -0.02541(4) 0.0159(2) Uani d . 1 . .
    N N4 0.35380(14) 0.31965(9) 0.03933(3) 0.01631(19) Uani d . 1 . .
    H H4B 0.3663 0.3374 0.0740 0.020 Uiso calc R 1 . .
    C C11 0.25266(15) 0.54484(11) 0.01820(4) 0.0150(2) Uani d . 1 . .
    C C10 0.39925(15) 0.19077(11) 0.02031(4) 0.0155(2) Uani d . 1 . .
    C C9 0.57339(15) 0.06194(11) 0.14689(4) 0.0160(2) Uani d . 1 . .
    H H9 0.6346 -0.0193 0.1354 0.019 Uiso calc R 1 . .
    C C8 0.59385(15) 0.09842(11) 0.20307(4) 0.0153(2) Uani d . 1 . .
    N N1 0.69458(15) 0.09189(10) 0.29159(4) 0.0203(2) Uani d . 1 . .
    H H1B 0.7590 0.0676 0.3225 0.024 Uiso calc R 1 . .
    C C12 0.28004(18) 0.59167(13) 0.07571(5) 0.0224(2) Uani d . 1 . .
    H H12A 0.1593 0.5833 0.0907 0.034 Uiso calc R 1 . .
    H H12B 0.3223 0.6896 0.0777 0.034 Uiso calc R 1 . .
    H H12C 0.3764 0.5326 0.0963 0.034 Uiso calc R 1 . .
    C C14 0.16631(16) 0.60243(11) -0.07989(4) 0.0180(2) Uani d . 1 . .
    C C15 0.09241(18) 0.69504(13) -0.12025(5) 0.0237(2) Uani d . 1 . .
    H H15 0.0813 0.6664 -0.1568 0.028 Uiso calc R 1 . .
    C C7 0.71448(17) 0.03294(12) 0.24298(4) 0.0192(2) Uani d . 1 . .
    H H7 0.7986 -0.0418 0.2375 0.023 Uiso calc R 1 . .
    C C5 0.49227(15) 0.20425(11) 0.22913(4) 0.0147(2) Uani d . 1 . .
    C C18 0.12097(18) 0.77799(12) -0.01393(5) 0.0240(2) Uani d . 1 . .
    H H18 0.1294 0.8076 0.0224 0.029 Uiso calc R 1 . .
    C C3 0.48431(17) 0.27906(12) 0.32274(5) 0.0208(2) Uani d . 1 . .
    H H3 0.5303 0.2721 0.3599 0.025 Uiso calc R 1 . .
    C C1 0.27606(18) 0.38481(13) 0.24917(5) 0.0255(3) Uani d . 1 . .
    H H1 0.1791 0.4509 0.2376 0.031 Uiso calc R 1 . .
    C C4 0.55764(16) 0.19532(11) 0.28456(4) 0.0164(2) Uani d . 1 . .
    C C2 0.34160(18) 0.37266(13) 0.30407(5) 0.0247(2) Uani d . 1 . .
    H H2 0.2868 0.4299 0.3290 0.030 Uiso calc R 1 . .
    C C17 0.05073(19) 0.87046(13) -0.05440(6) 0.0283(3) Uani d . 1 . .
    H H17 0.0134 0.9625 -0.0457 0.034 Uiso calc R 1 . .
    C C6 0.35025(16) 0.30202(12) 0.21144(5) 0.0200(2) Uani d . 1 . .
    H H6 0.3056 0.3114 0.1743 0.024 Uiso calc R 1 . .
    C C16 0.03524(18) 0.82812(13) -0.10749(5) 0.0264(3) Uani d . 1 . .
    H H16 -0.0148 0.8907 -0.1352 0.032 Uiso calc R 1 . .
loop_
    _atom_site_aniso_label
    _atom_site_aniso_U_11
    _atom_site_aniso_U_22
    _atom_site_aniso_U_33
    _atom_site_aniso_U_12
    _atom_site_aniso_U_13
    _atom_site_aniso_U_23
    N2 0.0201(4) 0.0163(4) 0.0114(4) 0.0015(3) 0.0021(3) -0.0005(3)
    O2 0.0286(4) 0.0170(4) 0.0127(3) 0.0047(3) 0.0009(3) -0.0006(3)
    O1 0.0389(5) 0.0196(4) 0.0140(4) 0.0084(4) -0.0020(3) -0.0002(3)
    N5 0.0172(4) 0.0140(4) 0.0148(4) 0.0021(3) 0.0012(3) 0.0020(3)
    N3 0.0264(5) 0.0145(4) 0.0121(4) 0.0054(3) 0.0016(3) -0.0001(3)
    C13 0.0141(4) 0.0142(4) 0.0192(5) 0.0006(4) 0.0015(4) 0.0011(4)
    N4 0.0228(5) 0.0140(4) 0.0118(4) 0.0046(3) 0.0008(3) 0.0009(3)
    C11 0.0144(4) 0.0146(4) 0.0162(4) 0.0004(4) 0.0027(3) -0.0004(4)
    C10 0.0175(5) 0.0144(4) 0.0143(4) 0.0017(4) 0.0013(4) 0.0002(3)
    C9 0.0180(5) 0.0149(4) 0.0153(4) 0.0021(4) 0.0033(4) 0.0004(4)
    C8 0.0172(5) 0.0148(4) 0.0139(4) 0.0013(4) 0.0024(4) 0.0012(3)
    N1 0.0262(5) 0.0209(5) 0.0128(4) 0.0031(4) -0.0008(3) 0.0018(3)
    C12 0.0300(6) 0.0201(5) 0.0173(5) 0.0019(4) 0.0036(4) -0.0036(4)
    C14 0.0173(5) 0.0162(5) 0.0197(5) 0.0010(4) -0.0007(4) 0.0018(4)
    C15 0.0235(6) 0.0242(6) 0.0221(5) 0.0013(4) -0.0028(4) 0.0061(4)
    C7 0.0232(5) 0.0187(5) 0.0157(5) 0.0044(4) 0.0016(4) 0.0015(4)
    C5 0.0161(5) 0.0138(4) 0.0143(4) -0.0022(4) 0.0027(3) -0.0007(3)
    C18 0.0265(6) 0.0172(5) 0.0281(6) 0.0045(4) 0.0033(5) -0.0003(4)
    C3 0.0244(6) 0.0212(5) 0.0176(5) -0.0058(4) 0.0052(4) -0.0048(4)
    C1 0.0210(6) 0.0239(6) 0.0310(6) 0.0058(4) 0.0013(5) -0.0083(5)
    C4 0.0188(5) 0.0151(5) 0.0156(5) -0.0030(4) 0.0030(4) -0.0003(4)
    C2 0.0240(6) 0.0244(6) 0.0269(6) -0.0022(5) 0.0076(5) -0.0108(5)
    C17 0.0284(6) 0.0161(5) 0.0402(7) 0.0068(4) 0.0034(5) 0.0046(5)
    C6 0.0189(5) 0.0199(5) 0.0208(5) 0.0031(4) 0.0002(4) -0.0029(4)
    C16 0.0219(6) 0.0218(6) 0.0343(6) 0.0021(4) -0.0013(5) 0.0116(5)
_geom_special_details
;
All e.s.d.'s (except the e.s.d. in the dihedral angle between two l.s. planes)
are estimated using the full covariance matrix. The cell e.s.d.'s are taken
into account individually in the estimation of e.s.d.'s in distances, angles
and torsion angles; correlations between e.s.d.'s in cell parameters are only
used when they are defined by crystal symmetry. An approximate (isotropic)
treatment of cell e.s.d.'s is used for estimating e.s.d.'s involving l.s.
planes.
;
loop_
    _geom_bond_atom_site_label_1
    _geom_bond_atom_site_label_2
    _geom_bond_site_symmetry_2
    _geom_bond_distance
    _geom_bond_publ_flag
    N2 C9 . 1.2862(14) ?
    N2 N3 . 1.3824(12) ?
    O2 C10 . 1.2344(13) ?
    O1 C14 . 1.3626(13) ?
    O1 H1A . 0.8400 ?
    N5 C11 . 1.2948(13) ?
    N5 N4 . 1.3608(12) ?
    N3 C10 . 1.3591(13) ?
    N3 H3B . 0.8800 ?
    C13 C18 . 1.4007(15) ?
    C13 C14 . 1.4111(15) ?
    C13 C11 . 1.4779(14) ?
    N4 C10 . 1.3712(13) ?
    N4 H4B . 0.8800 ?
    C11 C12 . 1.5003(15) ?
    C9 C8 . 1.4424(14) ?
    C9 H9 . 0.9500 ?
    C8 C7 . 1.3807(14) ?
    C8 C5 . 1.4431(14) ?
    N1 C7 . 1.3672(14) ?
    N1 C4 . 1.3784(14) ?
    N1 H1B . 0.8800 ?
    C12 H12A . 0.9800 ?
    C12 H12B . 0.9800 ?
    C12 H12C . 0.9800 ?
    C14 C15 . 1.3949(15) ?
    C15 C16 . 1.3816(18) ?
    C15 H15 . 0.9500 ?
    C7 H7 . 0.9500 ?
    C5 C6 . 1.4013(15) ?
    C5 C4 . 1.4125(14) ?
    C18 C17 . 1.3887(17) ?
    C18 H18 . 0.9500 ?
    C3 C2 . 1.3844(18) ?
    C3 C4 . 1.3973(15) ?
    C3 H3 . 0.9500 ?
    C1 C6 . 1.3866(16) ?
    C1 C2 . 1.4024(18) ?
    C1 H1 . 0.9500 ?
    C2 H2 . 0.9500 ?
    C17 C16 . 1.384(2) ?
    C17 H17 . 0.9500 ?
    C6 H6 . 0.9500 ?
    C16 H16 . 0.9500 ?
loop_
    _geom_angle_atom_site_label_1
    _geom_angle_atom_site_label_2
    _geom_angle_atom_site_label_3
    _geom_angle_site_symmetry_1
    _geom_angle_site_symmetry_3
    _geom_angle
    _geom_angle_publ_flag
    C9 N2 N3 . . 116.25(9) ?
    C14 O1 H1A . . 109.5 ?
    C11 N5 N4 . . 120.31(9) ?
    C10 N3 N2 . . 118.31(9) ?
    C10 N3 H3B . . 120.8 ?
    N2 N3 H3B . . 120.8 ?
    C18 C13 C14 . . 117.56(10) ?
    C18 C13 C11 . . 120.87(10) ?
    C14 C13 C11 . . 121.57(9) ?
    N5 N4 C10 . . 117.64(9) ?
    N5 N4 H4B . . 121.2 ?
    C10 N4 H4B . . 121.2 ?
    N5 C11 C13 . . 114.95(9) ?
    N5 C11 C12 . . 123.94(10) ?
    C13 C11 C12 . . 121.10(9) ?
    O2 C10 N3 . . 122.82(10) ?
    O2 C10 N4 . . 123.15(9) ?
    N3 C10 N4 . . 114.02(9) ?
    N2 C9 C8 . . 119.98(10) ?
    N2 C9 H9 . . 120.0 ?
    C8 C9 H9 . . 120.0 ?
    C7 C8 C9 . . 125.24(10) ?
    C7 C8 C5 . . 106.56(9) ?
    C9 C8 C5 . . 128.18(9) ?
    C7 N1 C4 . . 109.28(9) ?
    C7 N1 H1B . . 125.4 ?
    C4 N1 H1B . . 125.4 ?
    C11 C12 H12A . . 109.5 ?
    C11 C12 H12B . . 109.5 ?
    H12A C12 H12B . . 109.5 ?
    C11 C12 H12C . . 109.5 ?
    H12A C12 H12C . . 109.5 ?
    H12B C12 H12C . . 109.5 ?
    O1 C14 C15 . . 116.97(10) ?
    O1 C14 C13 . . 122.57(9) ?
    C15 C14 C13 . . 120.46(10) ?
    C16 C15 C14 . . 120.45(11) ?
    C16 C15 H15 . . 119.8 ?
    C14 C15 H15 . . 119.8 ?
    N1 C7 C8 . . 109.75(10) ?
    N1 C7 H7 . . 125.1 ?
    C8 C7 H7 . . 125.1 ?
    C6 C5 C4 . . 118.98(10) ?
    C6 C5 C8 . . 134.45(10) ?
    C4 C5 C8 . . 106.55(9) ?
    C17 C18 C13 . . 121.61(12) ?
    C17 C18 H18 . . 119.2 ?
    C13 C18 H18 . . 119.2 ?
    C2 C3 C4 . . 117.05(10) ?
    C2 C3 H3 . . 121.5 ?
    C4 C3 H3 . . 121.5 ?
    C6 C1 C2 . . 121.18(11) ?
    C6 C1 H1 . . 119.4 ?
    C2 C1 H1 . . 119.4 ?
    N1 C4 C3 . . 129.59(10) ?
    N1 C4 C5 . . 107.85(9) ?
    C3 C4 C5 . . 122.54(10) ?
    C3 C2 C1 . . 121.48(11) ?
    C3 C2 H2 . . 119.3 ?
    C1 C2 H2 . . 119.3 ?
    C16 C17 C18 . . 119.80(11) ?
    C16 C17 H17 . . 120.1 ?
    C18 C17 H17 . . 120.1 ?
    C1 C6 C5 . . 118.75(11) ?
    C1 C6 H6 . . 120.6 ?
    C5 C6 H6 . . 120.6 ?
    C15 C16 C17 . . 120.09(11) ?
    C15 C16 H16 . . 120.0 ?
    C17 C16 H16 . . 120.0 ?
loop_
    _geom_torsion_atom_site_label_1
    _geom_torsion_atom_site_label_2
    _geom_torsion_atom_site_label_3
    _geom_torsion_atom_site_label_4
    _geom_torsion_site_symmetry_1
    _geom_torsion_site_symmetry_2
    _geom_torsion_site_symmetry_3
    _geom_torsion_site_symmetry_4
    _geom_torsion
    _geom_torsion_publ_flag
    C9 N2 N3 C10 . . . . -162.57(10) ?
    C11 N5 N4 C10 . . . . -176.52(10) ?
    N4 N5 C11 C13 . . . . -179.00(9) ?
    N4 N5 C11 C12 . . . . 0.64(16) ?
    C18 C13 C11 N5 . . . . 174.99(10) ?
    C14 C13 C11 N5 . . . . -5.00(15) ?
    C18 C13 C11 C12 . . . . -4.66(16) ?
    C14 C13 C11 C12 . . . . 175.35(10) ?
    N2 N3 C10 O2 . . . . 177.29(10) ?
    N2 N3 C10 N4 . . . . -1.86(15) ?
    N5 N4 C10 O2 . . . . 2.37(16) ?
    N5 N4 C10 N3 . . . . -178.48(9) ?
    N3 N2 C9 C8 . . . . -179.42(9) ?
    N2 C9 C8 C7 . . . . -172.45(11) ?
    N2 C9 C8 C5 . . . . 9.66(17) ?
    C18 C13 C14 O1 . . . . 178.09(11) ?
    C11 C13 C14 O1 . . . . -1.93(17) ?
    C18 C13 C14 C15 . . . . -1.62(16) ?
    C11 C13 C14 C15 . . . . 178.37(10) ?
    O1 C14 C15 C16 . . . . -178.26(11) ?
    C13 C14 C15 C16 . . . . 1.46(18) ?
    C4 N1 C7 C8 . . . . 1.19(13) ?
    C9 C8 C7 N1 . . . . -178.62(10) ?
    C5 C8 C7 N1 . . . . -0.35(13) ?
    C7 C8 C5 C6 . . . . -178.47(12) ?
    C9 C8 C5 C6 . . . . -0.3(2) ?
    C7 C8 C5 C4 . . . . -0.58(12) ?
    C9 C8 C5 C4 . . . . 177.62(10) ?
    C14 C13 C18 C17 . . . . 0.46(18) ?
    C11 C13 C18 C17 . . . . -179.52(11) ?
    C7 N1 C4 C3 . . . . 177.00(11) ?
    C7 N1 C4 C5 . . . . -1.54(13) ?
    C2 C3 C4 N1 . . . . -178.03(11) ?
    C2 C3 C4 C5 . . . . 0.33(17) ?
    C6 C5 C4 N1 . . . . 179.57(10) ?
    C8 C5 C4 N1 . . . . 1.29(12) ?
    C6 C5 C4 C3 . . . . 0.90(16) ?
    C8 C5 C4 C3 . . . . -177.38(10) ?
    C4 C3 C2 C1 . . . . -1.19(18) ?
    C6 C1 C2 C3 . . . . 0.8(2) ?
    C13 C18 C17 C16 . . . . 0.9(2) ?
    C2 C1 C6 C5 . . . . 0.44(18) ?
    C4 C5 C6 C1 . . . . -1.26(16) ?
    C8 C5 C6 C1 . . . . 176.42(12) ?
    C14 C15 C16 C17 . . . . -0.10(19) ?
    C18 C17 C16 C15 . . . . -1.1(2) ?
loop_
    _geom_hbond_atom_site_label_D
    _geom_hbond_atom_site_label_H
    _geom_hbond_atom_site_label_A
    _geom_hbond_site_symmetry_A
    _geom_hbond_distance_DH
    _geom_hbond_distance_HA
    _geom_hbond_distance_DA
    _geom_hbond_angle_DHA
    O1 H1A N5 . 0.84 1.78 2.5121(11) 145
    N3 H3B O2 3_655 0.88 1.99 2.8481(13) 166
    N1 H1B O1 4_666 0.88 2.14 2.8803(13) 142
data_global
_journal_date_recd_electronic     2008-10-23
_journal_date_accepted     2008-10-31
_journal_name_full     'Acta Crystallographica, Section E'
_journal_year     2008
_journal_volume     64
_journal_issue     12
_journal_page_first     o2357
_journal_page_last     o2357
_journal_paper_category     QO
_journal_coeditor_code     HG2434
_publ_contact_author_name     'Hapipah Mohd Ali'
_publ_contact_author_address
;
Department of Chemistry,
University of Malaya,
50603 Kuala Lumpur,
Malaysia
;
_publ_contact_author_email     hapipah@um.edu.my
_publ_contact_author_fax     '603-79674193'
_publ_contact_author_phone     '603-79674246'
_publ_section_title
;\
<i>N</i>^2^-[1-(2-Hydroxyphenyl)ethylidene]-<i>N</i>^2'^-(1<i>H</i>-indol-3-\
ylmethylene)carbonic dihydrazide
;
loop_
    _publ_author_name
    _publ_author_footnote
    _publ_author_address
    'Saharin, Siti Munirah' .
;
Department of Chemistry,
University of Malaya,
50603 Kuala Lumpur,
Malaysia
;
    'Mohd Ali, Hapipah' .
;
Department of Chemistry,
University of Malaya,
50603 Kuala Lumpur,
Malaysia
;
    'Robinson, Ward T.' .
;
Department of Chemistry,
University of Malaya,
50603 Kuala Lumpur,
Malaysia
;
    'Mahmood, A. A.' .
;
Department of Molecular Medicine,
Faculty of Medicine,
University of Malaya,
50603 Kuala Lumpur,
Malaysia
;
