# Supplementary material for: N 2-[1-(2-Hydroxy­phen­yl)ethyl­idene]-N 2′-(1H-indol-3-ylmethyl­ene)carbonic dihydrazide
Source: Acta Crystallogr Sect E Struct Rep Online. 2008 Nov 13;64(Pt 12):o2357. doi: 10.1107/S1600536808035757 (PMC2960057; doi:10.1107/S1600536808035757)
Supplement: Supplementary file 2 [file e-64-o2357-Isup2.hkl]

# 
# h,k,l, Fc-squared, Fo-squared, sigma(Fo-squared) and status flag 
# 
data_I
_shelx_title ' MUNR133 in P2(1)/n' 
_shelx_refln_list_code          4 
_shelx_F_calc_maximum      210.28 
_exptl_crystal_F_000       704.00 
_reflns_d_resolution_high  0.6991 
 
loop_ 
 _symmetry_equiv_pos_as_xyz 
 'x, y, z' 
 '-x+1/2, y+1/2, -z+1/2' 
 '-x, -y, -z' 
 'x-1/2, -y-1/2, z-1/2' 
 
_cell_length_a     7.0802 
_cell_length_b     9.5335 
_cell_length_c    25.1101 
_cell_angle_alpha  90.000 
_cell_angle_beta   97.295 
_cell_angle_gamma  90.000 
 
_shelx_F_squared_multiplier     1.000 
 
loop_ 
 _refln_index_h 
 _refln_index_k 
 _refln_index_l 
 _refln_F_squared_calc 
 _refln_F_squared_meas 
 _refln_F_squared_sigma 
 _refln_observed_status 
   4   0   0      260.33      275.84      5.15 o 
   6   0   0        2.27        2.36      1.57 o 
   8   0   0        0.01       -2.59      2.59 o 
   1   1   0     4981.04     4913.77     61.76 o 
   2   1   0    17838.20    17970.06    208.03 o 
   3   1   0        0.11        6.61      2.61 o 
   4   1   0       22.94       15.48      1.73 o 
   5   1   0       50.11       50.86      1.29 o 
   6   1   0       46.45       42.55      1.38 o 
   7   1   0       81.69       92.82      1.94 o 
   8   1   0      297.88      307.57      3.94 o 
   9   1   0        4.48       -1.22      2.71 o 
   0   2   0      494.78      595.58     11.48 o 
   1   2   0     2730.07     2649.60     15.82 o 
   2   2   0    11164.17    11649.40    131.45 o 
   3   2   0      221.39      206.35      2.35 o 
   4   2   0     1818.76     1830.84     14.53 o 
   5   2   0       10.46       15.50      1.30 o 
   6   2   0      353.92      351.61      3.62 o 
   7   2   0       11.74       14.68      1.72 o 
   8   2   0      104.79      113.27      3.40 o 
   9   2   0        6.16        9.94      2.15 o 
   1   3   0      252.25      298.15      2.38 o 
   2   3   0      511.94      582.64      8.99 o 
   3   3   0      661.95      705.28      6.05 o 
   4   3   0        6.32        9.16      0.86 o 
   5   3   0      390.67      395.77      4.27 o 
   6   3   0      195.77      200.57      5.37 o 
   7   3   0       12.35       16.20      2.42 o 
   8   3   0      271.32      282.33      9.14 o 
   9   3   0       15.15       23.06      2.59 o 
   0   4   0     5941.26     6284.96     58.75 o 
   1   4   0      566.69      564.54      4.67 o 
   2   4   0        1.91       21.86      1.85 o 
   3   4   0       11.97       10.43      1.52 o 
   4   4   0       66.35       70.65      1.79 o 
   5   4   0       63.90       48.85      2.13 o 
   6   4   0       70.37       75.32      2.71 o 
   7   4   0      216.38      219.63      4.47 o 
   8   4   0      206.78      188.75      4.48 o 
   9   4   0      664.12      656.12     12.93 o 
   1   5   0      158.53      188.55      2.16 o 
   2   5   0     3186.63     3443.49     23.01 o 
   3   5   0       43.58       45.86      1.88 o 
   4   5   0        2.25        8.16      1.30 o 
   5   5   0        5.57        5.96      1.42 o 
   6   5   0      163.41      179.39      4.68 o 
   7   5   0      513.97      502.45      7.44 o 
   8   5   0        3.07        3.84      2.00 o 
   9   5   0      246.11      246.63      7.55 o 
   0   6   0       12.10       18.03      1.36 o 
   1   6   0      393.08      421.03      3.66 o 
   2   6   0      379.60      359.19      3.30 o 
   3   6   0        8.21       14.61      1.38 o 
   4   6   0      265.24      271.67      4.99 o 
   5   6   0       26.09       31.81      2.11 o 
   6   6   0       14.02       22.81      2.08 o 
   7   6   0      394.82      401.47      6.63 o 
   8   6   0       62.76       65.35      3.27 o 
   1   7   0       36.34       48.56      1.52 o 
   2   7   0      126.56      124.87      1.80 o 
   3   7   0      292.01      273.08      4.50 o 
   4   7   0       84.64       88.55      5.33 o 
   5   7   0      222.03      202.01      4.19 o 
   6   7   0      545.66      541.62     11.10 o 
   7   7   0       61.49       64.80      3.11 o 
   8   7   0        5.89        3.55      2.13 o 
   0   8   0      592.77      583.45      7.12 o 
   1   8   0      100.05       96.42      1.71 o 
   2   8   0       31.33       29.53      1.57 o 
   3   8   0       61.46       69.52      2.63 o 
   4   8   0      110.26       96.45      2.98 o 
   5   8   0       43.85       43.19      3.14 o 
   6   8   0      126.90      122.85      4.30 o 
   7   8   0       50.79       47.42      2.89 o 
   8   8   0        8.12       12.30      3.38 o 
   1   9   0       19.47       22.32      1.41 o 
   2   9   0       24.26       19.37      2.16 o 
   3   9   0       26.21       28.84      1.71 o 
   4   9   0       68.92       62.40      2.66 o 
   5   9   0       48.71       42.76      2.57 o 
   6   9   0       26.67       32.91      3.71 o 
   7   9   0       27.91       27.36      3.85 o 
   0  10   0      676.97      650.89     13.21 o 
   1  10   0       56.70       53.42      2.99 o 
   2  10   0       18.65       17.09      1.80 o 
   3  10   0        0.00        1.49      1.24 o 
   4  10   0       31.16       36.63      2.44 o 
   5  10   0        5.47        7.54      1.96 o 
   6  10   0        6.83        8.51      2.28 o 
   1  11   0      162.21      152.12      4.29 o 
   2  11   0       14.45       21.94      1.67 o 
   3  11   0       30.58       32.40      4.97 o 
   4  11   0       13.44        9.63      1.98 o 
   5  11   0      215.79      223.79      5.14 o 
   0  12   0       99.42       92.69      5.27 o 
   1  12   0       70.81       74.62      3.39 o 
   2  12   0       10.05        8.81      2.05 o 
   3  12   0      108.49      122.48      3.72 o 
   4  12   0       55.31       57.25      3.04 o 
  -7   0   1      123.54      117.38      2.52 o 
  -5   0   1       25.03       23.15      1.97 o 
   1   0   1      113.87      125.59      2.08 o 
   3   0   1      521.65      591.22      8.69 o 
   5   0   1      990.72     1032.47     15.02 o 
   7   0   1        3.15        1.85      1.14 o 
   9   0   1     1058.64      982.90     18.40 o 
  -8   1   1      235.57      241.65      3.43 o 
  -7   1   1        0.26       -0.82      0.82 o 
  -6   1   1       37.57       41.53      2.37 o 
  -5   1   1      293.45      309.80      3.62 o 
  -4   1   1     2147.23     2301.67     17.97 o 
  -3   1   1       95.62      105.88      7.19 o 
  -2   1   1    44218.17    38683.66    702.82 o 
  -1   1   1     6248.99     6442.29     88.19 o 
   0   1   1     1008.56      929.10     40.60 o 
   1   1   1     7799.98     8010.94    228.76 o 
   2   1   1     3653.24     3563.92     77.97 o 
   3   1   1       41.63       36.96      1.25 o 
   4   1   1      142.50      140.38      3.11 o 
   5   1   1      525.24      559.86      5.41 o 
   6   1   1      101.72      120.27      1.97 o 
   7   1   1      121.91      118.12      2.32 o 
   8   1   1      154.93      158.84      2.98 o 
   9   1   1        0.16       -1.78      1.78 o 
  -9   2   1        2.68        0.32      1.90 o 
  -8   2   1       18.58       18.62      1.75 o 
  -7   2   1       15.19       16.42      1.75 o 
  -6   2   1        1.13        3.81      1.06 o 
  -5   2   1        8.12       15.20      1.86 o 
  -4   2   1     4788.97     5106.60     38.41 o 
  -3   2   1        9.88       14.16      1.34 o 
  -2   2   1     3759.96     3996.57     30.11 o 
  -1   2   1     5062.29     5000.41     54.00 o 
   0   2   1     2362.74     2398.00     14.15 o 
   1   2   1      550.37      550.86      4.72 o 
   2   2   1     1084.71     1222.73     23.20 o 
   3   2   1     1405.01     1372.87     10.93 o 
   4   2   1      208.98      241.98      6.98 o 
   5   2   1       41.27       44.95      1.27 o 
   6   2   1      470.39      476.47      4.34 o 
   7   2   1       96.09       85.83      2.83 o 
   8   2   1       81.80       79.22      3.00 o 
   9   2   1        1.00       -1.54      1.57 o 
  -9   3   1       29.01       36.73      4.76 o 
  -8   3   1      170.63      173.56      4.14 o 
  -7   3   1      274.62      273.22      4.85 o 
  -6   3   1      820.05      840.51     19.79 o 
  -5   3   1       11.43       13.28      1.04 o 
  -4   3   1       95.24      130.61      5.81 o 
  -3   3   1      661.46      708.31      7.87 o 
  -2   3   1     3328.14     3530.34     35.21 o 
  -1   3   1        0.49        3.15      0.28 o 
   0   3   1     3551.54     3759.99     24.89 o 
   1   3   1      404.70      412.51      3.20 o 
   2   3   1       30.87       27.25      1.49 o 
   3   3   1      678.84      783.41      6.61 o 
   4   3   1      708.36      760.96      7.31 o 
   5   3   1      106.36       90.82      1.51 o 
   6   3   1        9.50        9.27      1.59 o 
   7   3   1      432.83      419.96      6.35 o 
   8   3   1      100.74      103.32      3.36 o 
   9   3   1        4.12       -0.33      1.92 o 
  -9   4   1      107.83      129.43      4.29 o 
  -8   4   1       10.53       12.67      2.12 o 
  -7   4   1        1.29        4.28      1.65 o 
  -6   4   1       35.09       37.86      2.21 o 
  -5   4   1      154.14      154.99      3.29 o 
  -4   4   1     1037.11     1141.79      9.53 o 
  -3   4   1      729.63      754.97      6.48 o 
  -2   4   1     2207.62     2352.85     15.89 o 
  -1   4   1        0.52        3.30      0.35 o 
   0   4   1     2581.75     2702.46     18.01 o 
   1   4   1     1626.62     1651.40     12.85 o 
   2   4   1      137.20      181.29      3.61 o 
   3   4   1      112.84       82.35      4.28 o 
   4   4   1       25.45       37.49      2.43 o 
   5   4   1       16.29       14.46      1.53 o 
   6   4   1      101.53      110.75      4.40 o 
   7   4   1       16.06       16.86      3.79 o 
   8   4   1       37.16       44.59      2.79 o 
   9   4   1      326.37      347.82     14.01 o 
  -9   5   1       39.38       60.38      4.60 o 
  -8   5   1       99.40      108.66      5.60 o 
  -7   5   1       84.43       87.83      3.18 o 
  -6   5   1       11.63       13.71      1.77 o 
  -5   5   1       38.34       38.21      2.17 o 
  -4   5   1      145.93      155.62      3.25 o 
  -3   5   1      265.98      244.15      3.85 o 
  -2   5   1      342.16      383.57      3.34 o 
  -1   5   1       81.62      125.18      1.55 o 
   0   5   1       75.76       68.92      1.17 o 
   1   5   1      339.18      319.90      2.85 o 
   2   5   1      350.70      342.72      5.41 o 
   3   5   1      550.78      501.73      6.26 o 
   4   5   1      285.02      297.53      4.61 o 
   5   5   1        7.02       12.15      1.57 o 
   6   5   1       41.38       37.65      2.75 o 
   7   5   1      707.93      702.65      9.37 o 
   8   5   1       18.79       19.87      2.38 o 
   9   5   1       87.20      105.39      5.39 o 
  -8   6   1       52.30       55.69      3.16 o 
  -7   6   1      407.98      416.06      6.76 o 
  -6   6   1       81.72       71.75      2.86 o 
  -5   6   1       24.44       23.76      1.87 o 
  -4   6   1        5.99       12.51      1.51 o 
  -3   6   1      361.55      344.17      4.95 o 
  -2   6   1      231.24      212.98      2.33 o 
  -1   6   1        3.62        0.27      0.48 o 
   0   6   1      220.32      251.31      2.53 o 
   1   6   1       56.04       50.39      1.62 o 
   2   6   1      386.40      391.51      3.50 o 
   3   6   1       45.51       48.21      2.32 o 
   4   6   1      625.85      616.96      9.77 o 
   5   6   1      910.63      868.08     10.42 o 
   6   6   1        7.05        9.80      1.97 o 
   7   6   1      323.30      318.31      5.82 o 
   8   6   1       10.80       12.07      2.29 o 
  -8   7   1        0.71       -1.96      3.22 o 
  -7   7   1       15.47       14.22      2.73 o 
  -6   7   1       65.60       75.01      2.99 o 
  -5   7   1      234.98      218.03      4.33 o 
  -4   7   1        7.34        5.74      2.65 o 
  -3   7   1       36.24       30.96      2.29 o 
  -2   7   1      340.82      350.18      3.40 o 
  -1   7   1      306.38      302.56      3.03 o 
   0   7   1      179.98      165.66      2.08 o 
   1   7   1      627.41      617.76      5.11 o 
   2   7   1       82.39       82.64      2.01 o 
   3   7   1      162.07      150.83      4.40 o 
   4   7   1      433.26      431.62      8.79 o 
   5   7   1      546.96      539.13      7.54 o 
   6   7   1       44.05       50.63      2.73 o 
   7   7   1       36.74       39.23      2.67 o 
   8   7   1        3.47        0.86      2.97 o 
  -7   8   1        0.14       -1.79      1.79 o 
  -6   8   1       19.37       24.09      4.85 o 
  -5   8   1      109.67       99.39      3.18 o 
  -4   8   1       66.77       61.86      2.53 o 
  -3   8   1      188.22      181.03      3.12 o 
  -2   8   1        2.83        5.95      1.08 o 
  -1   8   1      383.84      397.88      3.81 o 
   0   8   1        3.35        3.98      0.85 o 
   1   8   1       73.78       68.91      1.48 o 
   2   8   1       92.49       91.45      2.21 o 
   3   8   1      780.38      727.71      7.52 o 
   4   8   1       94.12       90.42      2.91 o 
   5   8   1      194.75      179.35      4.13 o 
   6   8   1        4.53       10.37      2.54 o 
   7   8   1       15.43       22.85      2.47 o 
   8   8   1       21.51       18.83      3.70 o 
  -7   9   1       42.46       51.38      4.44 o 
  -6   9   1       22.23       18.99      2.31 o 
  -5   9   1       43.99       39.73      2.50 o 
  -4   9   1       18.72       16.71      1.90 o 
  -3   9   1       39.30       38.82      1.84 o 
  -2   9   1       33.46       27.86      1.62 o 
  -1   9   1      453.60      432.95      5.14 o 
   0   9   1       26.99       23.98      1.16 o 
   1   9   1        2.00        1.88      1.01 o 
   2   9   1       31.25       30.10      1.66 o 
   3   9   1        2.00        3.84      1.20 o 
   4   9   1      125.55      116.53      4.74 o 
   5   9   1        7.16        6.39      2.97 o 
   6   9   1        4.68        6.24      2.06 o 
   7   9   1        3.87        6.64      3.03 o 
  -6  10   1        1.53        0.23      1.84 o 
  -5  10   1       45.76       44.09      2.69 o 
  -4  10   1        6.44        6.85      1.78 o 
  -3  10   1       20.99       25.39      1.73 o 
  -2  10   1       25.97       23.94      1.63 o 
  -1  10   1        0.59        0.39      1.05 o 
   0  10   1       36.24       43.84      2.54 o 
   1  10   1        8.58        7.25      1.22 o 
   2  10   1      125.96      111.65      3.62 o 
   3  10   1       56.45       61.17      2.62 o 
   4  10   1        6.89        2.20      1.64 o 
   5  10   1       34.62       33.81      2.55 o 
   6  10   1       18.31       18.05      2.39 o 
  -5  11   1      270.56      299.47      5.96 o 
  -4  11   1       14.21       14.90      2.11 o 
  -3  11   1       20.83       24.94      2.37 o 
  -2  11   1       78.11       69.36      2.34 o 
  -1  11   1       60.84       61.01      2.96 o 
   0  11   1      116.18      115.19      3.81 o 
   1  11   1      223.65      218.57      5.09 o 
   2  11   1       50.49       52.51      3.00 o 
   3  11   1        4.79        6.38      1.45 o 
   4  11   1        1.74        5.50      1.87 o 
   5  11   1       16.51       11.27      2.36 o 
  -4  12   1       44.51       46.52      2.87 o 
  -3  12   1       51.59       62.98      2.96 o 
  -2  12   1        1.11        2.95      1.83 o 
  -1  12   1      221.47      216.39      5.38 o 
   0  12   1       38.17       35.81      2.78 o 
   1  12   1       36.73       34.13      2.75 o 
   2  12   1        8.11       10.74      2.13 o 
   3  12   1      105.96      123.42      3.75 o 
   4  12   1       31.76       36.64      3.54 o 
  -1  13   1       22.50       28.54      3.93 o 
   0  13   1       38.34       41.02      3.08 o 
  -8   0   2       15.64       15.42      1.57 o 
  -6   0   2     1383.10     1411.22     14.23 o 
   2   0   2     2772.07     2687.52     34.75 o 
   4   0   2      747.46      749.52     11.05 o 
   6   0   2      195.57      178.93      3.45 o 
   8   0   2      211.61      188.06      6.45 o 
  -8   1   2       86.30       86.33      2.19 o 
  -7   1   2       11.79       16.21      1.08 o 
  -6   1   2        5.05        1.30      0.99 o 
  -5   1   2       60.64       46.16      1.78 o 
  -4   1   2       50.93       58.17      1.75 o 
  -3   1   2      618.66      594.48      7.31 o 
  -2   1   2    20282.28    20657.24    190.70 o 
  -1   1   2      843.41      853.51      5.88 o 
   0   1   2     6067.41     5943.12     66.16 o 
   1   1   2      120.72      118.02      2.00 o 
   2   1   2     1896.91     2043.08     26.91 o 
   3   1   2      367.91      388.74      4.24 o 
   4   1   2      792.01      842.22      7.25 o 
   5   1   2       62.83       90.25      2.52 o 
   6   1   2       10.64       10.24      1.11 o 
   7   1   2      596.28      599.90      7.89 o 
   8   1   2       14.94       12.22      1.61 o 
   9   1   2       15.59       11.89      2.26 o 
  -9   2   2       22.24       24.89      2.54 o 
  -8   2   2       15.64       18.23      1.72 o 
  -7   2   2        7.08        5.43      1.48 o 
  -6   2   2        0.09        1.53      1.03 o 
  -5   2   2       15.37       14.38      1.06 o 
  -4   2   2     4331.43     4690.13     35.37 o 
  -3   2   2      194.10      194.96      3.95 o 
  -2   2   2     2076.48     2043.74     19.17 o 
  -1   2   2    20099.33    19929.08    131.01 o 
   0   2   2        0.18        0.35      0.22 o 
   1   2   2     3401.99     3464.64     26.52 o 
   2   2   2      206.63      247.98      2.76 o 
   3   2   2       29.88       39.00      1.04 o 
   4   2   2      465.94      475.39      3.88 o 
   5   2   2        0.20        0.32      0.86 o 
   6   2   2      160.76      163.16      3.71 o 
   7   2   2        0.69        1.19      1.49 o 
   8   2   2        1.98        4.90      1.79 o 
   9   2   2       21.90       16.76      1.98 o 
  -9   3   2       58.67       57.25      3.20 o 
  -8   3   2       11.63       17.46      2.11 o 
  -7   3   2       45.83       61.65      2.58 o 
  -6   3   2      396.74      404.85      5.96 o 
  -5   3   2        9.07       10.51      1.47 o 
  -4   3   2        4.11       12.64      0.93 o 
  -3   3   2     2593.59     2795.30     21.36 o 
  -2   3   2     8226.07     8433.31    120.48 o 
  -1   3   2      247.51      256.77      1.92 o 
   0   3   2      167.40      184.34      1.49 o 
   1   3   2       18.00       12.14      0.98 o 
   2   3   2     1513.02     1577.60     15.42 o 
   3   3   2      160.10      218.36      2.38 o 
   4   3   2       68.13       76.49      1.21 o 
   5   3   2        3.36        5.48      1.25 o 
   6   3   2      260.25      251.02      4.44 o 
   7   3   2        1.51        7.29      1.69 o 
   8   3   2      105.31       90.92      3.26 o 
   9   3   2        0.19       -1.87      1.87 o 
  -9   4   2        3.88        7.89      3.73 o 
  -8   4   2      328.75      336.05      5.97 o 
  -7   4   2        2.83        1.92      1.50 o 
  -6   4   2       16.62       17.69      1.78 o 
  -5   4   2        7.78       11.74      1.45 o 
  -4   4   2        0.10        6.03      1.37 o 
  -3   4   2      493.35      473.15      5.66 o 
  -2   4   2      267.04      274.18      2.17 o 
  -1   4   2     1117.46     1185.69      7.34 o 
   0   4   2      775.03      846.28      6.11 o 
   1   4   2       33.33       39.30      0.80 o 
   2   4   2      955.42     1051.09     10.85 o 
   3   4   2      110.98      124.03      2.54 o 
   4   4   2      191.38      191.18      8.06 o 
   5   4   2      135.15      120.80      2.96 o 
   6   4   2      877.63      858.55     10.34 o 
   7   4   2        4.15        3.18      1.87 o 
   8   4   2       17.05       23.29      2.38 o 
   9   4   2      215.05      227.97      5.24 o 
  -9   5   2      244.23      272.92      6.13 o 
  -8   5   2       99.25       98.58      3.54 o 
  -7   5   2       19.70       22.15      2.15 o 
  -6   5   2        7.36       10.27      1.67 o 
  -5   5   2      791.20      787.18      9.42 o 
  -4   5   2     1100.13     1192.47     13.13 o 
  -3   5   2      146.64      176.67      8.73 o 
  -2   5   2      184.94      172.12      1.95 o 
  -1   5   2       21.38       30.50      0.74 o 
   0   5   2     1675.88     1734.19     11.97 o 
   1   5   2      112.90      151.23      1.70 o 
   2   5   2       95.12       84.07      1.73 o 
   3   5   2      112.54      120.63      2.68 o 
   4   5   2      109.01       99.29      2.68 o 
   5   5   2       72.67       67.57      2.73 o 
   6   5   2      128.79      132.97      3.50 o 
   7   5   2      730.00      765.40      9.97 o 
   8   5   2       16.24       17.88      2.77 o 
   9   5   2        0.59       -1.04      2.07 o 
  -8   6   2        1.72        0.67      2.83 o 
  -7   6   2      130.57      128.85      3.76 o 
  -6   6   2        5.08        5.38      1.69 o 
  -5   6   2       35.63       33.04      2.17 o 
  -4   6   2     1083.74     1098.91     12.17 o 
  -3   6   2      400.23      405.16      5.48 o 
  -2   6   2       30.51       21.96      0.77 o 
  -1   6   2      224.16      253.96      2.57 o 
   0   6   2      367.26      378.45      3.38 o 
   1   6   2       67.39       62.22      1.20 o 
   2   6   2      230.37      252.28      2.54 o 
   3   6   2      110.49      118.28      2.77 o 
   4   6   2        0.96        6.32      1.83 o 
   5   6   2      828.56      854.41     10.34 o 
   6   6   2        1.23        1.43      1.61 o 
   7   6   2        0.13        1.15      1.81 o 
   8   6   2       12.41        9.63      2.21 o 
  -8   7   2       12.12       14.78      3.38 o 
  -7   7   2        9.24       13.88      4.23 o 
  -6   7   2        0.82        4.34      2.63 o 
  -5   7   2      112.89      107.25      3.13 o 
  -4   7   2       15.64       18.97      2.12 o 
  -3   7   2      117.54      119.54      2.44 o 
  -2   7   2      151.42      154.65      2.07 o 
  -1   7   2       56.97       63.11      1.50 o 
   0   7   2        0.01        2.03      0.61 o 
   1   7   2      604.88      651.78      5.33 o 
   2   7   2       19.45       25.63      1.34 o 
   3   7   2      640.41      620.16      7.79 o 
   4   7   2        4.14        8.08      5.44 o 
   5   7   2       64.09       71.95      2.81 o 
   6   7   2       51.95       52.98      2.73 o 
   7   7   2       22.34       26.94      2.47 o 
   8   7   2       41.96       44.06      3.04 o 
  -7   8   2       47.23       49.98      2.95 o 
  -6   8   2        0.08       -1.43      1.67 o 
  -5   8   2       31.67       32.30      2.56 o 
  -4   8   2        0.57       -0.78      1.65 o 
  -3   8   2       65.21       61.41      2.04 o 
  -2   8   2      579.03      535.98      5.85 o 
  -1   8   2      213.69      227.59      2.67 o 
   0   8   2       26.76       26.57      1.14 o 
   1   8   2      391.69      370.36      4.49 o 
   2   8   2      149.72      142.58      2.69 o 
   3   8   2       45.16       48.80      2.29 o 
   4   8   2       98.01      101.29      3.04 o 
   5   8   2        3.23        2.32      2.24 o 
   6   8   2      226.66      222.32      4.82 o 
   7   8   2      117.71      120.70      3.90 o 
  -7   9   2       35.20       32.00      3.89 o 
  -6   9   2       11.21       10.41      2.05 o 
  -5   9   2       84.94       92.47      3.19 o 
  -4   9   2       36.27       36.15      2.28 o 
  -3   9   2       42.99       48.19      1.95 o 
  -2   9   2       58.85       57.19      1.98 o 
  -1   9   2      179.64      175.66      2.43 o 
   0   9   2      150.91      142.58      2.16 o 
   1   9   2       46.72       51.36      1.83 o 
   2   9   2      227.83      218.64      3.50 o 
   3   9   2       54.14       47.36      2.31 o 
   4   9   2      233.65      232.33      4.64 o 
   5   9   2      259.43      261.93      5.18 o 
   6   9   2       10.51       15.49      3.28 o 
   7   9   2       54.82       50.04      4.68 o 
  -6  10   2        4.42        7.36      2.08 o 
  -5  10   2       14.74       21.51      2.28 o 
  -4  10   2        3.71        4.48      1.66 o 
  -3  10   2      245.74      231.41      4.02 o 
  -2  10   2      222.72      204.51      4.49 o 
  -1  10   2      177.93      170.14      3.10 o 
   0  10   2      264.08      263.40      3.88 o 
   1  10   2        0.01        1.20      1.06 o 
   2  10   2      126.31      115.60      2.68 o 
   3  10   2      428.67      405.27      6.38 o 
   4  10   2       28.63       32.88      2.35 o 
   5  10   2       86.96       98.29      5.78 o 
   6  10   2        5.30        2.79      2.01 o 
  -5  11   2      181.00      199.92      4.83 o 
  -4  11   2        0.55       -1.10      1.65 o 
  -3  11   2       29.76       28.90      2.17 o 
  -2  11   2        8.33        9.43      1.86 o 
  -1  11   2        2.55        3.42      1.67 o 
   0  11   2        4.12        2.97      1.64 o 
   1  11   2        7.64        9.56      1.36 o 
   2  11   2       18.97       17.12      1.61 o 
   3  11   2      110.83      113.86      3.44 o 
   4  11   2      249.24      253.90      5.27 o 
   5  11   2       74.37       86.72      5.31 o 
  -4  12   2       44.66       46.27      2.89 o 
  -3  12   2       15.68       19.57      1.87 o 
  -2  12   2        3.68        6.96      1.95 o 
  -1  12   2       17.91       17.14      2.48 o 
   0  12   2      236.96      231.23      5.59 o 
   1  12   2      155.89      148.21      5.42 o 
   2  12   2        0.87        1.52      1.33 o 
   3  12   2      116.96      124.16      7.08 o 
   4  12   2        0.57       -0.20      2.44 o 
   0  13   2       13.20       14.88      3.38 o 
  -7   0   3       14.61       15.34      1.37 o 
  -5   0   3        3.92        8.45      1.81 o 
  -3   0   3      172.37      136.72      3.30 o 
  -1   0   3     4060.81     4230.18     54.25 o 
   1   0   3      524.29      456.05      4.46 o 
   3   0   3      376.90      461.06      6.96 o 
   5   0   3      429.30      473.29      7.90 o 
   7   0   3       35.07       32.28      2.10 o 
   9   0   3       22.50       17.45      3.46 o 
  -9   1   3       19.77       26.20      2.50 o 
  -8   1   3       10.54       14.42      3.36 o 
  -7   1   3       42.63       40.73      1.37 o 
  -6   1   3      228.19      212.78      2.75 o 
  -5   1   3       86.29       91.53      3.01 o 
  -4   1   3     1424.07     1456.37     14.50 o 
  -3   1   3     2718.84     2748.61    103.11 o 
  -2   1   3      327.58      321.22      5.33 o 
  -1   1   3     4065.70     4119.08     27.71 o 
   0   1   3     2707.31     2668.08     16.06 o 
   1   1   3     7538.28     7780.36    129.39 o 
   2   1   3      799.38      862.90      9.24 o 
   3   1   3      156.93      166.60      2.56 o 
   4   1   3       97.16       83.96      2.98 o 
   5   1   3       86.12       89.79      1.89 o 
   6   1   3      226.21      226.87      3.12 o 
   7   1   3      235.74      231.26      4.35 o 
   8   1   3       11.49       10.76      1.61 o 
   9   1   3        5.50        2.00      2.06 o 
  -9   2   3        0.08       -0.49      2.48 o 
  -8   2   3      139.45      138.28      3.85 o 
  -7   2   3        5.35        8.68      1.65 o 
  -6   2   3      719.86      748.51      7.20 o 
  -5   2   3      321.22      347.78      4.73 o 
  -4   2   3     7398.02     7430.96    173.83 o 
  -3   2   3      938.60      939.68      9.48 o 
  -2   2   3      971.96     1010.06      9.85 o 
  -1   2   3     3109.47     3072.15     20.16 o 
   0   2   3     1863.40     1798.88     14.23 o 
   1   2   3      661.59      641.69      8.51 o 
   2   2   3       13.58       17.24      1.00 o 
   3   2   3      153.74      200.65      3.51 o 
   4   2   3       18.65       27.52      1.55 o 
   5   2   3      442.47      432.61      3.80 o 
   6   2   3      184.65      184.20      3.68 o 
   7   2   3       12.60       10.13      1.71 o 
   8   2   3      250.76      235.19      4.78 o 
   9   2   3        7.46        5.24      2.12 o 
  -9   3   3       39.65       44.67      3.15 o 
  -8   3   3       14.13       21.94      2.43 o 
  -7   3   3       41.82       43.91      2.33 o 
  -6   3   3     2165.97     2189.43     17.78 o 
  -5   3   3      163.53      164.88      2.54 o 
  -4   3   3     1699.17     1775.31     14.17 o 
  -3   3   3     4841.44     5330.11     39.85 o 
  -2   3   3       84.24       78.91      1.58 o 
  -1   3   3      692.08      710.54      4.74 o 
   0   3   3      601.58      584.83      3.80 o 
   1   3   3       15.51        9.67      0.59 o 
   2   3   3       57.58       69.59      1.67 o 
   3   3   3      579.21      648.49      7.30 o 
   4   3   3       10.48       10.43      1.06 o 
   5   3   3       28.38       36.25      1.93 o 
   6   3   3       89.69       75.22      2.64 o 
   7   3   3      136.33      124.64      3.39 o 
   8   3   3       85.11       84.46      3.21 o 
   9   3   3        3.82        0.73      3.54 o 
  -9   4   3        0.06        4.49      2.25 o 
  -8   4   3      217.43      195.60      6.45 o 
  -7   4   3       35.45       34.87      2.26 o 
  -6   4   3        6.04        6.10      1.53 o 
  -5   4   3      182.08      207.89      2.98 o 
  -4   4   3      673.27      740.39      6.64 o 
  -3   4   3      850.57      814.92      6.99 o 
  -2   4   3      202.81      204.06      1.80 o 
  -1   4   3       12.47       14.99      0.68 o 
   0   4   3     1524.07     1546.61      9.40 o 
   1   4   3        7.30       13.41      1.08 o 
   2   4   3      465.60      504.58      5.91 o 
   3   4   3      458.21      439.87      7.13 o 
   4   4   3      132.61      123.85      2.80 o 
   5   4   3       29.12       35.96      2.06 o 
   6   4   3      522.11      520.91      7.24 o 
   7   4   3        0.02        2.04      1.65 o 
   8   4   3      113.02      108.12      3.63 o 
   9   4   3       23.05       24.59      2.60 o 
  -9   5   3      190.42      174.85      5.03 o 
  -8   5   3       35.64       44.69      4.09 o 
  -7   5   3      109.32      104.39      3.31 o 
  -6   5   3      168.25      165.78      4.89 o 
  -5   5   3       37.74       43.11      2.29 o 
  -4   5   3      353.61      348.99      5.46 o 
  -3   5   3       39.96       50.76      1.61 o 
  -2   5   3       16.82        9.55      0.63 o 
  -1   5   3       35.31       30.46      0.75 o 
   0   5   3     1479.10     1650.15     11.42 o 
   1   5   3      646.52      659.05      5.07 o 
   2   5   3      453.30      457.30      5.65 o 
   3   5   3        2.89        3.57      1.06 o 
   4   5   3     1046.33      983.81     11.00 o 
   5   5   3      185.57      166.37      4.23 o 
   6   5   3      373.84      365.98      5.85 o 
   7   5   3      455.18      430.61      7.63 o 
   8   5   3       16.20       13.81      2.25 o 
   9   5   3        9.07        4.76      3.18 o 
  -8   6   3        6.16        8.33      3.11 o 
  -7   6   3        0.05        0.27      2.61 o 
  -6   6   3       57.80       68.00      2.79 o 
  -5   6   3      466.37      440.56      6.36 o 
  -4   6   3      722.82      701.54      8.54 o 
  -3   6   3        7.05       11.52      0.66 o 
  -2   6   3       30.77       38.26      0.94 o 
  -1   6   3     1046.86     1111.69      7.19 o 
   0   6   3      292.48      313.36      2.95 o 
   1   6   3        0.14        0.57      1.03 o 
   2   6   3     1980.84     1925.48     15.93 o 
   3   6   3        1.77        2.12      1.14 o 
   4   6   3       62.76       59.89      2.40 o 
   5   6   3     2038.33     2048.69     21.24 o 
   6   6   3       86.02       76.24      3.28 o 
   7   6   3        5.54        4.80      1.92 o 
   8   6   3       12.31        9.93      2.21 o 
  -8   7   3        2.04        5.23      3.11 o 
  -7   7   3       19.35       20.29      2.29 o 
  -6   7   3      275.49      249.72      4.90 o 
  -5   7   3        4.70        3.37      1.95 o 
  -4   7   3      114.20       96.75      2.85 o 
  -3   7   3       91.04       92.10      2.19 o 
  -2   7   3       65.06       56.93      1.15 o 
  -1   7   3       19.20       21.11      0.96 o 
   0   7   3        1.19       -0.57      0.57 o 
   1   7   3       87.59       94.25      2.28 o 
   2   7   3        0.05        0.60      0.88 o 
   3   7   3     1955.56     1873.07     19.27 o 
   4   7   3      473.29      434.56      9.77 o 
   5   7   3      122.40      109.56      5.29 o 
   6   7   3        1.08        2.10      2.42 o 
   7   7   3        2.70        3.20      1.93 o 
   8   7   3       27.26       35.77      4.93 o 
  -7   8   3       34.81       36.26      2.69 o 
  -6   8   3      118.58      103.28      3.77 o 
  -5   8   3        8.29        9.83      1.85 o 
  -4   8   3        3.71        1.62      1.40 o 
  -3   8   3       26.81       27.49      1.56 o 
  -2   8   3        0.33        2.94      0.72 o 
  -1   8   3        1.17        7.12      1.04 o 
   0   8   3       50.24       57.42      1.42 o 
   1   8   3      912.11      869.96      8.35 o 
   2   8   3      228.94      216.47      3.35 o 
   3   8   3      214.59      207.30      4.05 o 
   4   8   3      118.94      119.79      3.26 o 
   5   8   3       13.78       10.20      1.83 o 
   6   8   3       16.82       18.40      2.18 o 
   7   8   3       50.55       58.94      3.13 o 
  -7   9   3       14.79       22.91      2.56 o 
  -6   9   3        7.83       10.01      2.05 o 
  -5   9   3       21.53       22.41      2.20 o 
  -4   9   3        0.46        0.11      1.47 o 
  -3   9   3        5.23        6.22      1.24 o 
  -2   9   3      391.51      351.94      5.23 o 
  -1   9   3       14.46       14.55      1.17 o 
   0   9   3       52.42       42.98      1.71 o 
   1   9   3      567.51      520.88      5.88 o 
   2   9   3       23.04       26.33      1.57 o 
   3   9   3       69.85       75.49      2.72 o 
   4   9   3       31.28       39.63      2.57 o 
   5   9   3      252.69      254.12      5.12 o 
   6   9   3       30.27       33.89      2.65 o 
   7   9   3        6.20        8.65      3.30 o 
  -6  10   3        0.27        0.28      2.99 o 
  -5  10   3        0.29       -0.51      1.71 o 
  -4  10   3       64.86       69.23      2.87 o 
  -3  10   3       38.88       36.48      1.92 o 
  -2  10   3       31.88       35.04      2.15 o 
  -1  10   3       59.28       53.67      2.00 o 
   0  10   3      187.63      182.02      3.18 o 
   1  10   3      128.43      110.48      2.58 o 
   2  10   3        0.27        0.53      1.37 o 
   3  10   3      106.29      102.78      3.21 o 
   4  10   3       20.61       19.04      2.10 o 
   5  10   3      121.47      125.87      3.83 o 
   6  10   3       16.57       18.13      2.41 o 
  -5  11   3       33.85       36.28      2.74 o 
  -4  11   3        0.61        0.92      1.73 o 
  -3  11   3        0.31        0.67      1.31 o 
  -2  11   3        9.93       13.12      1.48 o 
  -1  11   3      347.68      337.23      7.67 o 
   0  11   3      173.64      162.49      4.43 o 
   1  11   3       20.19       19.21      1.57 o 
   2  11   3        0.28        1.23      1.23 o 
   3  11   3       31.59       46.22      2.61 o 
   4  11   3      105.47       98.34      3.47 o 
   5  11   3        1.60        1.63      1.92 o 
  -4  12   3       15.05       17.24      3.60 o 
  -3  12   3       27.13       27.36      2.63 o 
  -2  12   3       37.78       34.16      2.72 o 
  -1  12   3        0.50       -1.15      1.65 o 
   0  12   3       48.59       50.41      3.06 o 
   1  12   3      250.45      261.93      5.95 o 
   2  12   3       92.58       93.74      2.75 o 
   3  12   3       24.42       33.31      2.47 o 
   4  12   3       29.81       28.54      3.34 o 
   0  13   3       37.94       45.60      4.40 o 
  -8   0   4        6.37        5.19      1.75 o 
  -6   0   4      284.27      263.89      4.41 o 
  -4   0   4      498.82      508.27      8.65 o 
  -2   0   4    25342.18    25091.48    318.17 o 
   0   0   4    13856.61    13537.11    173.71 o 
   2   0   4        6.53        3.89      0.71 o 
   4   0   4       90.65       85.66      2.56 o 
   6   0   4      219.87      230.64      3.99 o 
   8   0   4      172.08      156.57      6.09 o 
  -9   1   4       21.92       25.99      2.79 o 
  -8   1   4      246.89      250.19      5.90 o 
  -7   1   4       15.25       18.73      1.27 o 
  -6   1   4        0.29        1.00      1.11 o 
  -5   1   4       84.46       63.50      1.64 o 
  -4   1   4      385.76      420.50      8.61 o 
  -3   1   4       26.08       29.81      1.47 o 
  -2   1   4     5916.24     5907.45    120.64 o 
  -1   1   4       12.39       13.69      0.42 o 
   0   1   4     6562.55     6183.99     57.06 o 
   1   1   4      378.24      368.09      2.42 o 
   2   1   4       94.44       93.23      1.25 o 
   3   1   4      320.76      368.25      3.50 o 
   4   1   4      807.67      856.59      7.35 o 
   5   1   4        1.20        5.80      0.88 o 
   6   1   4      834.82      856.34      7.85 o 
   7   1   4       23.10       25.97      2.00 o 
   8   1   4        5.64        4.87      1.90 o 
   9   1   4       17.68       13.91      2.36 o 
  -9   2   4       28.49       30.36      2.74 o 
  -8   2   4        0.56        2.17      1.83 o 
  -7   2   4      131.39      131.35      2.35 o 
  -6   2   4      115.18      116.37      2.38 o 
  -5   2   4      477.06      496.76      6.11 o 
  -4   2   4      681.90      678.76     10.79 o 
  -3   2   4       30.86       28.13      1.17 o 
  -2   2   4     1309.05     1297.54     10.29 o 
  -1   2   4     4435.70     4564.52     30.04 o 
   0   2   4      762.76      744.74      4.65 o 
   1   2   4      679.99      716.63      5.87 o 
   2   2   4        5.32        8.57      1.40 o 
   3   2   4      423.05      455.03      4.13 o 
   4   2   4      930.07      872.39      7.47 o 
   5   2   4      500.39      496.66      4.99 o 
   6   2   4       11.04       10.26      1.54 o 
   7   2   4        0.35       -1.21      1.43 o 
   8   2   4       56.50       55.40      2.76 o 
   9   2   4       20.83       19.65      2.50 o 
  -9   3   4       19.71       27.60      2.77 o 
  -8   3   4      329.86      323.07      6.06 o 
  -7   3   4        1.60        4.49      1.53 o 
  -6   3   4     1525.81     1543.37     13.09 o 
  -5   3   4       40.89       36.00      1.85 o 
  -4   3   4        4.77        8.60      1.08 o 
  -3   3   4      679.48      776.60      8.07 o 
  -2   3   4       22.81       20.37      0.69 o 
  -1   3   4     2538.99     2541.42     16.81 o 
   0   3   4       66.44       54.49      0.77 o 
   1   3   4      109.42       96.07      1.27 o 
   2   3   4       22.24       17.78      1.05 o 
   3   3   4        8.66        8.88      2.10 o 
   4   3   4        6.98        9.51      0.60 o 
   5   3   4       69.64       68.88      2.35 o 
   6   3   4       67.08       66.40      2.55 o 
   7   3   4       49.73       42.11      2.43 o 
   8   3   4        0.34        1.66      1.78 o 
   9   3   4       14.06       13.29      2.23 o 
  -9   4   4       82.76       86.24      3.76 o 
  -8   4   4      256.05      253.48      5.54 o 
  -7   4   4       23.63       21.92      2.32 o 
  -6   4   4      165.89      170.94      3.70 o 
  -5   4   4      286.90      331.42      4.43 o 
  -4   4   4      131.73      136.38      2.16 o 
  -3   4   4      262.36      244.63      2.80 o 
  -2   4   4     3506.97     3957.27     23.19 o 
  -1   4   4      101.50      129.54      1.32 o 
   0   4   4      137.76      158.58      1.48 o 
   1   4   4      555.12      590.25      5.43 o 
   2   4   4        9.48        7.65      1.02 o 
   3   4   4       97.73      113.57      2.47 o 
   4   4   4        1.20        8.32      1.25 o 
   5   4   4      125.39      127.90      3.08 o 
   6   4   4        1.93       11.54      1.74 o 
   7   4   4      275.61      260.97      5.21 o 
   8   4   4       42.67       58.53      3.70 o 
   9   4   4       13.46       13.83      2.37 o 
  -9   5   4       67.85       76.28      3.75 o 
  -8   5   4       70.87       75.28      4.56 o 
  -7   5   4        1.07        3.46      3.07 o 
  -6   5   4       85.67       93.22      2.99 o 
  -5   5   4      427.64      431.23      6.12 o 
  -4   5   4      193.20      205.89      2.71 o 
  -3   5   4     2973.87     3195.56     22.77 o 
  -2   5   4       40.97       36.98      0.87 o 
  -1   5   4       75.27      103.56      1.35 o 
   0   5   4     1127.72     1206.00      7.62 o 
   1   5   4      778.49      727.44      5.51 o 
   2   5   4      208.46      229.30      3.57 o 
   3   5   4      202.34      202.71      5.70 o 
   4   5   4      541.65      549.58      7.07 o 
   5   5   4       71.05       69.05      2.56 o 
   6   5   4       83.73       73.88      2.83 o 
   7   5   4      146.12      139.52      3.84 o 
   8   5   4        3.40        3.95      3.09 o 
   9   5   4        0.29       -2.99      2.99 o 
  -8   6   4       14.53       13.17      3.26 o 
  -7   6   4       21.62       25.27      2.30 o 
  -6   6   4        4.97        4.52      1.64 o 
  -5   6   4        0.65        3.06      3.03 o 
  -4   6   4       22.12       36.53      2.08 o 
  -3   6   4      253.78      236.57      2.66 o 
  -2   6   4      322.85      378.73      3.91 o 
  -1   6   4        1.27        0.42      0.44 o 
   0   6   4       19.77       24.38      0.97 o 
   1   6   4      117.59      114.78      1.58 o 
   2   6   4       15.07        6.33      0.92 o 
   3   6   4       37.53       37.55      1.96 o 
   4   6   4     1133.99     1044.35     11.79 o 
   5   6   4     1702.71     1539.25     16.63 o 
   6   6   4       10.97       14.44      1.93 o 
   7   6   4        0.22        0.37      1.79 o 
   8   6   4       18.25       19.68      2.44 o 
  -8   7   4       28.13       34.08      3.97 o 
  -7   7   4       65.45       56.97      2.99 o 
  -6   7   4      580.83      548.25      7.86 o 
  -5   7   4      223.16      213.29      8.39 o 
  -4   7   4       59.74       53.02      2.33 o 
  -3   7   4       29.31       21.65      1.62 o 
  -2   7   4      220.82      209.99      2.49 o 
  -1   7   4        8.31        9.49      0.74 o 
   0   7   4      588.55      561.32      5.00 o 
   1   7   4        5.84        2.15      0.59 o 
   2   7   4        1.74        0.20      1.21 o 
   3   7   4     2053.36     1913.80     21.70 o 
   4   7   4       41.16       48.13      2.32 o 
   5   7   4       17.30       23.49      2.08 o 
   6   7   4       40.68       38.70      2.49 o 
   7   7   4        0.54        1.26      1.90 o 
   8   7   4        4.61        4.87      3.26 o 
  -7   8   4        0.18        1.34      2.87 o 
  -6   8   4       96.01      104.58      3.43 o 
  -5   8   4       52.82       48.85      2.52 o 
  -4   8   4        8.03        7.14      1.54 o 
  -3   8   4      149.89      146.21      2.79 o 
  -2   8   4       93.07       98.86      1.81 o 
  -1   8   4      494.42      429.50      4.06 o 
   0   8   4      170.57      179.91      2.34 o 
   1   8   4     1778.44     1631.80     14.12 o 
   2   8   4      126.05      115.52      2.48 o 
   3   8   4      323.74      297.85      5.80 o 
   4   8   4       15.99       27.47      3.46 o 
   5   8   4       34.38       37.61      2.37 o 
   6   8   4        0.14       -1.27      1.74 o 
   7   8   4      102.59      111.68      3.88 o 
  -7   9   4        9.63       11.64      3.38 o 
  -6   9   4       10.12        6.38      2.22 o 
  -5   9   4       34.66       35.06      2.67 o 
  -4   9   4        1.38       -0.36      1.69 o 
  -3   9   4       22.73       24.60      1.59 o 
  -2   9   4       10.84       11.01      2.09 o 
  -1   9   4       80.45      107.61      5.49 o 
   0   9   4        3.89        1.51      1.39 o 
   1   9   4        4.79        6.33      1.11 o 
   2   9   4       30.19       30.54      1.67 o 
   3   9   4      182.77      163.51      3.73 o 
   4   9   4       14.07       14.96      2.81 o 
   5   9   4        0.65       -0.96      1.65 o 
   6   9   4       44.66       40.46      2.76 o 
   7   9   4       15.99       10.57      3.42 o 
  -6  10   4       70.06       77.74      3.33 o 
  -5  10   4       94.30      101.14      3.44 o 
  -4  10   4        3.35        4.06      1.65 o 
  -3  10   4      271.58      261.81      4.12 o 
  -2  10   4      120.91      115.86      6.09 o 
  -1  10   4       33.47       31.07      2.29 o 
   0  10   4      115.43      121.04      2.62 o 
   1  10   4       43.83       40.90      2.48 o 
   2  10   4      365.97      340.98      4.75 o 
   3  10   4      144.80      153.46      3.80 o 
   4  10   4       33.95       34.80      2.46 o 
   5  10   4        8.41        9.03      2.07 o 
   6  10   4        2.70        2.71      2.95 o 
  -5  11   4       92.52       89.43      6.01 o 
  -4  11   4       49.99       47.74      2.73 o 
  -3  11   4        0.13        0.03      1.29 o 
  -2  11   4        1.34        3.01      1.67 o 
  -1  11   4      143.52      141.07      4.18 o 
   0  11   4       28.08       30.43      2.46 o 
   1  11   4       85.86       81.12      2.41 o 
   2  11   4      170.52      153.93      3.23 o 
   3  11   4      398.42      379.69      6.40 o 
   4  11   4        7.21        7.83      3.70 o 
   5  11   4       11.67       10.54      2.23 o 
  -4  12   4      102.99       99.91      3.63 o 
  -3  12   4        4.46        4.32      1.97 o 
  -2  12   4       10.79        8.32      2.02 o 
  -1  12   4        0.56       -1.62      1.62 o 
   0  12   4       47.84       50.18      3.01 o 
   1  12   4      386.47      378.09      9.45 o 
   2  12   4        3.72        2.98      2.38 o 
   3  12   4        5.35        6.69      1.82 o 
   4  12   4       32.71       36.05      3.50 o 
  -1  13   4        0.00        5.27      2.83 o 
  -7   0   5       35.32       39.58      2.14 o 
  -5   0   5      757.66      787.28      8.90 o 
  -3   0   5      783.77      754.74     11.32 o 
  -1   0   5        0.00       14.35      1.26 o 
   1   0   5     1063.38      988.25     12.42 o 
   3   0   5      228.64      284.13      4.72 o 
   5   0   5       47.35       51.38      2.48 o 
   7   0   5      265.37      259.48      7.35 o 
   9   0   5      241.95      238.33      8.10 o 
  -9   1   5        0.66        0.22      1.90 o 
  -8   1   5        0.03        0.44      1.25 o 
  -7   1   5        0.03        2.36      0.86 o 
  -6   1   5       16.18       11.43      1.20 o 
  -5   1   5        0.87        5.73      1.32 o 
  -4   1   5     4908.04     4980.14     41.47 o 
  -3   1   5      159.37      181.10      2.20 o 
  -2   1   5        1.46       10.09      1.94 o 
  -1   1   5     2591.63     2501.99     14.82 o 
   0   1   5       77.94       78.72      0.86 o 
   1   1   5      894.68      912.78      6.18 o 
   2   1   5      470.39      467.24      4.05 o 
   3   1   5      182.46      195.16      2.54 o 
   4   1   5      315.20      311.31      5.95 o 
   5   1   5        0.73        1.62      0.83 o 
   6   1   5       73.32       86.99      2.03 o 
   7   1   5        0.35       -0.36      1.39 o 
   8   1   5      117.27      108.77      4.54 o 
   9   1   5       55.13       46.79      3.14 o 
 -10   2   5       34.78       38.17      4.76 o 
  -9   2   5        0.31       -1.65      1.99 o 
  -8   2   5        0.01       -1.49      1.76 o 
  -7   2   5       48.58       46.88      1.66 o 
  -6   2   5      828.01      823.86      6.84 o 
  -5   2   5        4.45        9.12      3.24 o 
  -4   2   5      570.30      561.53      6.42 o 
  -3   2   5      118.78       96.58      1.82 o 
  -2   2   5     1750.34     1734.32     11.67 o 
  -1   2   5        5.37        7.81      0.44 o 
   0   2   5       12.70       12.83      0.48 o 
   1   2   5      233.80      223.47      1.88 o 
   2   2   5      263.98      317.33      5.03 o 
   3   2   5       72.00       71.16      1.22 o 
   4   2   5      661.08      717.16      6.34 o 
   5   2   5      557.69      571.35      5.49 o 
   6   2   5       90.78       89.97      2.74 o 
   7   2   5       60.77       61.16      2.61 o 
   8   2   5        0.00       -1.68      1.68 o 
   9   2   5        7.43        3.68      2.18 o 
  -9   3   5        7.65        7.81      2.28 o 
  -8   3   5      310.73      292.21      5.81 o 
  -7   3   5       14.57       18.86      1.61 o 
  -6   3   5      282.44      287.48      3.83 o 
  -5   3   5        0.08        1.82      0.85 o 
  -4   3   5     1575.92     1727.29     16.88 o 
  -3   3   5      378.90      391.37      4.61 o 
  -2   3   5      952.58      936.60      6.65 o 
  -1   3   5      100.21      119.71      1.33 o 
   0   3   5       96.04       95.37      1.12 o 
   1   3   5      465.63      451.38      4.11 o 
   2   3   5      558.62      557.58      6.27 o 
   3   3   5      974.04      998.32     19.03 o 
   4   3   5      215.60      192.41      3.39 o 
   5   3   5      324.77      340.40      5.33 o 
   6   3   5       14.12       25.40      2.06 o 
   7   3   5       47.13       41.27      2.69 o 
   8   3   5       25.77       24.65      2.31 o 
   9   3   5      129.47      128.97      6.17 o 
  -9   4   5        4.82        5.85      2.38 o 
  -8   4   5      616.66      580.70      8.84 o 
  -7   4   5       56.91       47.45      2.53 o 
  -6   4   5       14.56       18.38      1.76 o 
  -5   4   5     1040.78     1021.59      9.01 o 
  -4   4   5      384.65      367.87      3.94 o 
  -3   4   5      641.17      578.30      5.91 o 
  -2   4   5     3351.28     3758.35     22.09 o 
  -1   4   5        0.90       -0.21      0.33 o 
   0   4   5      220.05      236.91      2.23 o 
   1   4   5       13.62       13.42      0.44 o 
   2   4   5       59.01       75.72      1.91 o 
   3   4   5      110.57       82.16      3.83 o 
   4   4   5      284.36      310.68      4.70 o 
   5   4   5      140.57      134.60      5.78 o 
   6   4   5       23.76       24.28      2.03 o 
   7   4   5       14.39       15.17      2.18 o 
   8   4   5      303.81      299.90      5.71 o 
   9   4   5       19.57       29.71      2.70 o 
  -9   5   5       39.80       50.76      3.49 o 
  -8   5   5      198.31      197.20      4.99 o 
  -7   5   5      189.76      187.00      6.05 o 
  -6   5   5       17.43       23.77      1.93 o 
  -5   5   5        1.34        5.81      2.69 o 
  -4   5   5      894.73      946.26      9.45 o 
  -3   5   5      130.66      153.49      1.84 o 
  -2   5   5       14.65       13.13      0.65 o 
  -1   5   5       66.56       76.76      1.11 o 
   0   5   5      562.20      577.70      4.05 o 
   1   5   5      150.52      164.48      1.80 o 
   2   5   5       51.70       61.52      2.00 o 
   3   5   5        0.01        0.08      0.96 o 
   4   5   5        4.28        7.02      3.58 o 
   5   5   5      288.67      244.55      4.45 o 
   6   5   5       40.10       47.73      2.47 o 
   7   5   5      245.79      243.26      6.53 o 
   8   5   5       13.13       14.44      2.26 o 
  -8   6   5       15.84       21.35      3.54 o 
  -7   6   5       25.93       26.02      3.42 o 
  -6   6   5       19.43       23.63      1.99 o 
  -5   6   5      203.46      216.84      4.17 o 
  -4   6   5     2140.82     2075.60     34.44 o 
  -3   6   5        2.81        0.47      0.53 o 
  -2   6   5       16.19       17.90      0.76 o 
  -1   6   5      494.05      496.38      3.71 o 
   0   6   5      824.40      858.48      6.53 o 
   1   6   5       31.40       37.66      1.03 o 
   2   6   5      276.08      256.15      3.39 o 
   3   6   5        2.34       14.27      1.67 o 
   4   6   5      330.72      315.35      5.06 o 
   5   6   5      344.34      323.54      5.39 o 
   6   6   5        6.87        7.15      1.81 o 
   7   6   5        0.14       -1.70      1.70 o 
   8   6   5      147.77      147.21      4.35 o 
  -8   7   5       51.96       48.55      4.32 o 
  -7   7   5        8.55       15.29      3.18 o 
  -6   7   5       16.04       24.01      2.11 o 
  -5   7   5        1.64        5.66      2.95 o 
  -4   7   5       32.36       32.79      2.03 o 
  -3   7   5     1312.95     1207.26      9.17 o 
  -2   7   5      193.51      202.52      2.12 o 
  -1   7   5       17.80       24.65      0.91 o 
   0   7   5       13.15        8.11      0.77 o 
   1   7   5      311.26      294.25      2.94 o 
   2   7   5     1727.34     1631.84     16.89 o 
   3   7   5     3092.99     2883.87     28.47 o 
   4   7   5       74.21       64.61      2.57 o 
   5   7   5       41.06       49.78      2.56 o 
   6   7   5       10.03        9.73      1.90 o 
   7   7   5       34.93       36.14      2.70 o 
   8   7   5        4.68        7.12      3.38 o 
  -7   8   5       12.09       12.58      3.26 o 
  -6   8   5      160.67      150.57      3.97 o 
  -5   8   5       31.93       34.50      2.28 o 
  -4   8   5       34.81       27.74      2.02 o 
  -3   8   5      608.19      569.00      6.46 o 
  -2   8   5      821.50      688.19      5.11 o 
  -1   8   5       31.25       31.38      1.23 o 
   0   8   5      470.18      418.93      3.98 o 
   1   8   5     1258.77     1172.72     10.71 o 
   2   8   5      129.00      125.45      5.17 o 
   3   8   5       68.74       69.88      4.68 o 
   4   8   5        0.01        1.19      3.75 o 
   5   8   5        3.41        5.96      1.76 o 
   6   8   5       30.34       34.38      2.60 o 
   7   8   5       90.82      101.78      3.79 o 
  -7   9   5      162.66      165.38      6.33 o 
  -6   9   5       34.84       44.33      4.54 o 
  -5   9   5        4.74        9.31      3.05 o 
  -4   9   5        6.81        5.78      2.44 o 
  -3   9   5        0.84        0.82      1.13 o 
  -2   9   5       31.62       29.91      1.64 o 
  -1   9   5     4112.98     3784.77     25.86 o 
   0   9   5      528.50      464.28      5.38 o 
   1   9   5      248.07      231.85      3.56 o 
   2   9   5       54.19       47.58      1.88 o 
   3   9   5      124.75      125.58      5.66 o 
   4   9   5      100.43       84.97      5.92 o 
   5   9   5       29.29       31.12      4.03 o 
   6   9   5        0.72        1.34      1.92 o 
  -6  10   5        0.27        1.44      2.40 o 
  -5  10   5        9.78       15.49      2.65 o 
  -4  10   5       35.38       36.98      2.40 o 
  -3  10   5       62.38       71.07      2.38 o 
  -2  10   5       92.15       98.37      2.53 o 
  -1  10   5        0.05        0.76      1.41 o 
   0  10   5      249.62      233.78      3.68 o 
   1  10   5      420.61      374.64      4.93 o 
   2  10   5       19.36       26.61      1.71 o 
   3  10   5        5.13        5.21      1.62 o 
   4  10   5        0.05        2.16      1.69 o 
   5  10   5       10.86       11.20      2.11 o 
   6  10   5        1.77        3.62      3.07 o 
  -5  11   5        3.66        4.92      2.91 o 
  -4  11   5        0.11        1.77      1.76 o 
  -3  11   5       22.11       21.83      1.78 o 
  -2  11   5       51.24       49.35      2.81 o 
  -1  11   5       69.07       59.15      4.89 o 
   0  11   5        2.30        3.05      1.62 o 
   1  11   5      346.65      336.78      4.81 o 
   2  11   5       38.69       33.81      2.37 o 
   3  11   5       33.56       32.00      2.38 o 
   4  11   5        0.12       -1.69      1.69 o 
  -4  12   5        5.11        7.97      2.08 o 
  -3  12   5        8.74        9.17      3.73 o 
  -2  12   5       25.72       28.62      2.63 o 
  -1  12   5       31.10       37.29      2.79 o 
   0  12   5       82.88       71.73      3.38 o 
   1  12   5       79.27       93.09      3.74 o 
   2  12   5       22.07       20.53      3.97 o 
   3  12   5       12.06       11.56      1.99 o 
  -8   0   6       11.32        7.87      1.86 o 
  -6   0   6      363.23      352.43      5.19 o 
  -4   0   6      585.42      551.28      9.63 o 
  -2   0   6      441.77      396.35      4.39 o 
   0   0   6     1092.55     1047.73      9.85 o 
   2   0   6     1957.62     1838.94     24.06 o 
   4   0   6     3095.25     3342.22     43.40 o 
   6   0   6        1.26        0.35      1.26 o 
   8   0   6      201.03      185.82      6.84 o 
  -9   1   6       19.28       18.95      5.07 o 
  -8   1   6       13.83       14.00      1.70 o 
  -7   1   6      378.10      375.78      6.05 o 
  -6   1   6        8.08        6.52      1.10 o 
  -5   1   6      385.05      373.61      4.20 o 
  -4   1   6      989.90      988.53     10.44 o 
  -3   1   6       86.92      114.19      1.66 o 
  -2   1   6      144.16      132.14      1.79 o 
  -1   1   6       31.93       42.99      0.61 o 
   0   1   6       13.19       17.01      0.84 o 
   1   1   6      596.07      613.20      3.84 o 
   2   1   6     1702.39     1777.83     29.42 o 
   3   1   6      180.66      161.28      1.97 o 
   4   1   6        0.03        2.31      0.70 o 
   5   1   6      811.75      852.01      7.59 o 
   6   1   6      409.86      418.61      5.93 o 
   7   1   6      216.56      214.00      4.28 o 
   8   1   6      194.46      186.26      4.85 o 
   9   1   6       42.88       45.16      3.21 o 
 -10   2   6       15.50       16.33      2.99 o 
  -9   2   6        2.99       -0.66      4.07 o 
  -8   2   6        0.12       -1.76      1.76 o 
  -7   2   6       82.34       85.28      2.39 o 
  -6   2   6       90.94      104.08      4.58 o 
  -5   2   6      267.69      262.04      3.35 o 
  -4   2   6       75.38       52.96      1.47 o 
  -3   2   6        6.80        4.09      0.57 o 
  -2   2   6     1097.15     1175.61      7.28 o 
  -1   2   6     1141.51     1181.08     10.90 o 
   0   2   6     2490.55     2375.74     13.98 o 
   1   2   6      182.71      177.11      1.61 o 
   2   2   6       79.76       86.48      3.54 o 
   3   2   6      130.33      139.22      1.75 o 
   4   2   6      334.56      346.33      6.18 o 
   5   2   6       23.91       30.90      1.88 o 
   6   2   6       31.68       32.65      2.36 o 
   7   2   6      137.16      133.29      3.48 o 
   8   2   6       35.20       37.96      2.53 o 
   9   2   6        2.97        0.56      2.10 o 
  -9   3   6       74.92       80.41      4.58 o 
  -8   3   6      248.66      248.30      5.37 o 
  -7   3   6      606.07      592.18      8.39 o 
  -6   3   6       11.22       13.00      1.18 o 
  -5   3   6      170.95      186.76      3.27 o 
  -4   3   6      877.56      916.56      9.62 o 
  -3   3   6      121.86      109.34      4.15 o 
  -2   3   6      112.52      135.72      1.61 o 
  -1   3   6        9.90        6.25      0.88 o 
   0   3   6      194.52      171.31      1.52 o 
   1   3   6       36.07       39.95      0.73 o 
   2   3   6     1914.79     2058.58     19.94 o 
   3   3   6     3127.16     3180.85     30.33 o 
   4   3   6      890.29      934.68     10.34 o 
   5   3   6      283.75      290.70      4.65 o 
   6   3   6      294.48      290.40      4.95 o 
   7   3   6       28.31       30.31      2.23 o 
   8   3   6        4.95        6.18      1.91 o 
   9   3   6        9.21       14.98      3.54 o 
  -9   4   6       42.51       40.15      3.20 o 
  -8   4   6        2.32        6.02      2.26 o 
  -7   4   6        6.05        7.65      1.95 o 
  -6   4   6      257.06      263.05      5.17 o 
  -5   4   6      329.12      351.13      4.51 o 
  -4   4   6       26.17       27.76      1.27 o 
  -3   4   6     1993.07     2035.68     18.00 o 
  -2   4   6      240.99      252.53      2.40 o 
  -1   4   6      336.50      388.39      3.24 o 
   0   4   6      279.56      301.77      2.14 o 
   1   4   6     1692.89     1845.16     11.22 o 
   2   4   6      829.70      842.50      9.10 o 
   3   4   6       10.13        7.61      1.10 o 
   4   4   6      377.86      364.46      5.23 o 
   5   4   6      283.43      264.00     10.10 o 
   6   4   6      174.36      173.53      3.88 o 
   7   4   6       39.45       47.06      2.62 o 
   8   4   6       23.38       25.70      2.41 o 
   9   4   6       95.28      102.88      3.83 o 
  -9   5   6       57.32       57.26      3.50 o 
  -8   5   6        1.85        5.59      3.68 o 
  -7   5   6       43.10       47.41      3.89 o 
  -6   5   6      301.50      289.81      6.17 o 
  -5   5   6     1006.51      944.01     10.84 o 
  -4   5   6      100.08      128.14      2.26 o 
  -3   5   6      319.56      298.63      2.73 o 
  -2   5   6      319.51      326.65      2.73 o 
  -1   5   6      888.42      888.85      5.86 o 
   0   5   6      131.55      128.02      1.43 o 
   1   5   6     1308.63     1434.03      8.90 o 
   2   5   6      160.78      130.87      2.64 o 
   3   5   6       11.13       10.38      1.40 o 
   4   5   6       65.69       63.21      2.36 o 
   5   5   6      205.37      197.33      3.97 o 
   6   5   6      207.93      207.88      4.34 o 
   7   5   6        9.21        8.97      2.57 o 
   8   5   6       44.32       40.81      2.85 o 
  -8   6   6       11.71       15.53      3.79 o 
  -7   6   6        9.60        6.96      2.87 o 
  -6   6   6      255.79      260.97      5.56 o 
  -5   6   6      286.35      265.94      6.84 o 
  -4   6   6       81.16       99.58      3.38 o 
  -3   6   6      122.31      135.02      2.23 o 
  -2   6   6        6.93        9.27      0.65 o 
  -1   6   6       30.31       28.68      0.99 o 
   0   6   6       46.82       65.99      1.15 o 
   1   6   6      466.97      498.19      4.14 o 
   2   6   6      129.53      115.97      2.67 o 
   3   6   6     1364.34     1274.32     13.69 o 
   4   6   6      373.92      378.43      5.71 o 
   5   6   6      111.09       99.02      3.10 o 
   6   6   6       76.58       83.52      3.07 o 
   7   6   6        0.59        0.49      1.81 o 
   8   6   6        0.83        4.04      2.14 o 
  -8   7   6        0.81        1.20      3.36 o 
  -7   7   6       89.27       88.21      4.76 o 
  -6   7   6      577.00      551.64      7.88 o 
  -5   7   6      894.11      870.80     10.57 o 
  -4   7   6       55.77       36.66      2.07 o 
  -3   7   6      163.10      182.14      2.43 o 
  -2   7   6       75.58       59.22      1.23 o 
  -1   7   6      188.45      170.22      1.92 o 
   0   7   6       39.44       30.42      1.27 o 
   1   7   6      355.07      331.81      4.18 o 
   2   7   6     1742.27     1671.20     17.30 o 
   3   7   6      149.75      146.33      4.15 o 
   4   7   6       10.95        9.09      2.00 o 
   5   7   6      117.49      111.65      3.31 o 
   6   7   6      245.62      232.37      4.90 o 
   7   7   6        2.61        0.28      1.86 o 
  -7   8   6       15.84       36.87      3.89 o 
  -6   8   6       62.04       71.92      3.34 o 
  -5   8   6      280.51      291.91      5.25 o 
  -4   8   6       40.50       33.11      2.14 o 
  -3   8   6      551.87      458.73      6.27 o 
  -2   8   6      503.99      439.75      4.50 o 
  -1   8   6      593.46      561.11      4.97 o 
   0   8   6      301.09      298.15      3.58 o 
   1   8   6     2606.44     2419.83     20.07 o 
   2   8   6       28.58       25.49      2.52 o 
   3   8   6      108.19       90.49      2.81 o 
   4   8   6        0.01       -1.32      1.40 o 
   5   8   6        0.35        0.82      1.64 o 
   6   8   6      225.23      208.64      6.05 o 
   7   8   6       48.30       57.81      3.93 o 
  -6   9   6       75.20       63.81      3.03 o 
  -5   9   6       80.44       79.12      3.03 o 
  -4   9   6        0.76       -1.18      1.18 o 
  -3   9   6        0.49        2.66      1.15 o 
  -2   9   6        7.52       14.48      1.36 o 
  -1   9   6      733.47      792.88      7.08 o 
   0   9   6       13.01       11.96      1.20 o 
   1   9   6      198.10      191.29      3.22 o 
   2   9   6       97.74       90.11      2.37 o 
   3   9   6      117.48      109.16      3.13 o 
   4   9   6      137.00      132.47      3.63 o 
   5   9   6        2.84        2.42      1.78 o 
   6   9   6       29.60       37.46      2.80 o 
  -6  10   6       46.15       55.39      4.28 o 
  -5  10   6      146.94      152.13      6.58 o 
  -4  10   6        4.08        5.20      1.67 o 
  -3  10   6     1301.06     1275.14     12.11 o 
  -2  10   6       24.97       28.36      1.68 o 
  -1  10   6      334.02      315.03      8.24 o 
   0  10   6      264.96      239.72      4.90 o 
   1  10   6      123.01      103.45      2.54 o 
   2  10   6      195.13      165.04      3.89 o 
   3  10   6       11.47        9.41      1.73 o 
   4  10   6       32.66       35.32      4.64 o 
   5  10   6       52.23       54.50      2.96 o 
  -5  11   6      286.16      293.10      5.87 o 
  -4  11   6       21.04       20.83      2.50 o 
  -3  11   6        2.01        3.31      1.39 o 
  -2  11   6       24.31       22.32      2.28 o 
  -1  11   6       33.94       42.26      2.71 o 
   0  11   6      235.02      226.90      5.23 o 
   1  11   6        8.42       11.11      2.01 o 
   2  11   6       26.89       28.65      3.61 o 
   3  11   6        0.65        2.49      1.63 o 
   4  11   6       43.58       38.20      2.64 o 
  -4  12   6      122.41      128.54      6.29 o 
  -3  12   6      163.23      180.33      5.03 o 
  -2  12   6        1.05        2.11      1.83 o 
  -1  12   6      125.20      111.65      4.03 o 
   0  12   6       16.67       19.73      2.32 o 
   1  12   6        8.29        6.77      1.99 o 
   2  12   6       22.72       17.01      1.96 o 
   3  12   6       61.31       54.04      2.81 o 
  -9   0   7      279.25      263.88      6.51 o 
  -7   0   7      306.76      299.03      7.51 o 
  -5   0   7       18.32       20.23      1.36 o 
  -3   0   7       11.42       11.71      0.77 o 
  -1   0   7     1276.38     1150.20     10.99 o 
   1   0   7     1092.39     1027.28      9.66 o 
   3   0   7     1198.65     1260.85     17.02 o 
   5   0   7      110.18      108.65      3.22 o 
   7   0   7      283.08      259.99      7.59 o 
   9   0   7        3.87        6.01      3.14 o 
  -9   1   7       73.55       82.75      5.03 o 
  -8   1   7       70.11       87.38      4.80 o 
  -7   1   7        0.08        1.69      1.54 o 
  -6   1   7       55.40       50.21      1.87 o 
  -5   1   7       73.17       88.50      1.87 o 
  -4   1   7       62.50       48.72      1.61 o 
  -3   1   7      432.85      408.95      3.95 o 
  -2   1   7       12.17        3.26      0.93 o 
  -1   1   7       79.69       76.10      0.97 o 
   0   1   7      304.12      256.55      1.87 o 
   1   1   7      709.11      655.48      4.12 o 
   2   1   7      978.76     1048.44      6.43 o 
   3   1   7       89.74       94.32      1.48 o 
   4   1   7      315.90      329.81      3.48 o 
   5   1   7       27.16       35.34      1.43 o 
   6   1   7      182.15      172.50      3.57 o 
   7   1   7       82.79       85.81      2.84 o 
   8   1   7      231.90      226.40      5.39 o 
   9   1   7        0.04       -0.21      2.03 o 
  -9   2   7        0.82       -1.90      1.90 o 
  -8   2   7        0.06        0.50      1.87 o 
  -7   2   7      136.30      134.01      5.21 o 
  -6   2   7     3568.38     3513.76     27.51 o 
  -5   2   7        1.48        6.41      1.44 o 
  -4   2   7       20.25       13.92      1.01 o 
  -3   2   7       88.34      109.27      1.69 o 
  -2   2   7      595.58      632.12      4.49 o 
  -1   2   7        0.57        0.73      0.32 o 
   0   2   7     1966.32     2052.63     13.48 o 
   1   2   7     2113.21     2197.90     14.41 o 
   2   2   7       25.91       26.34      0.60 o 
   3   2   7     2885.01     3110.00     23.82 o 
   4   2   7        0.53        2.93      1.65 o 
   5   2   7      293.41      265.08      4.32 o 
   6   2   7       66.19       57.63      2.44 o 
   7   2   7        3.08        3.74      2.42 o 
   8   2   7       24.20       29.17      3.81 o 
   9   2   7       11.86       13.05      2.49 o 
  -9   3   7        9.92        8.97      3.48 o 
  -8   3   7      275.49      255.18      5.51 o 
  -7   3   7       24.16       33.96      2.46 o 
  -6   3   7       41.96       42.63      1.82 o 
  -5   3   7      534.64      568.27      5.76 o 
  -4   3   7      612.00      675.24      6.29 o 
  -3   3   7       25.73       32.69      1.25 o 
  -2   3   7      942.36      922.45      5.95 o 
  -1   3   7      255.73      341.54      2.56 o 
   0   3   7      276.71      283.08      2.27 o 
   1   3   7     1419.14     1531.39     10.32 o 
   2   3   7     2183.66     2255.57     24.33 o 
   3   3   7       77.01       81.74      2.16 o 
   4   3   7        3.16        2.67      1.08 o 
   5   3   7        1.35        2.69      1.71 o 
   6   3   7       98.88      103.41      3.01 o 
   7   3   7       25.89       23.94      2.11 o 
   8   3   7       78.50       65.88      4.74 o 
   9   3   7       37.42       36.01      4.36 o 
  -9   4   7       16.98       20.09      2.79 o 
  -8   4   7       87.82       83.21      3.55 o 
  -7   4   7       38.56       40.05      5.98 o 
  -6   4   7      160.88      138.94      2.38 o 
  -5   4   7      712.11      645.95      6.30 o 
  -4   4   7      358.71      374.47      4.79 o 
  -3   4   7      682.09      726.57      5.89 o 
  -2   4   7       18.81       20.47      1.48 o 
  -1   4   7     3045.65     3221.47     18.97 o 
   0   4   7     2511.65     2789.88     16.53 o 
   1   4   7      723.07      773.42      4.95 o 
   2   4   7     2210.85     2284.51     22.19 o 
   3   4   7        5.14        6.58      1.11 o 
   4   4   7       53.08       56.13      2.18 o 
   5   4   7      138.95      145.55      3.37 o 
   6   4   7      291.88      289.36      5.08 o 
   7   4   7       79.11       79.65      3.05 o 
   8   4   7        1.23       -1.81      1.81 o 
   9   4   7        0.02        1.14      2.59 o 
  -8   5   7      149.10      136.51      4.32 o 
  -7   5   7       15.18       17.52      2.35 o 
  -6   5   7        4.90        8.55      3.38 o 
  -5   5   7       62.56       70.06      1.89 o 
  -4   5   7      193.83      173.75      2.58 o 
  -3   5   7        1.62        0.39      0.67 o 
  -2   5   7      123.73      129.49      1.53 o 
  -1   5   7        0.04        0.34      0.42 o 
   0   5   7      771.54      817.59      4.96 o 
   1   5   7      757.03      784.28      4.74 o 
   2   5   7      283.90      244.45      6.43 o 
   3   5   7      582.80      644.82      7.79 o 
   4   5   7      308.72      288.08      4.69 o 
   5   5   7       54.23       65.96      2.55 o 
   6   5   7      249.69      225.45      4.58 o 
   7   5   7        4.54        2.74      1.82 o 
   8   5   7      180.07      182.10      4.63 o 
  -8   6   7       18.76       22.66      2.80 o 
  -7   6   7       20.14       21.61      2.49 o 
  -6   6   7       78.84       78.17      2.84 o 
  -5   6   7      210.06      206.04      4.04 o 
  -4   6   7     1085.49     1027.33      9.04 o 
  -3   6   7      522.96      443.37      3.56 o 
  -2   6   7      139.22      153.73      1.77 o 
  -1   6   7       48.99       37.52      0.98 o 
   0   6   7      118.24      139.35      1.63 o 
   1   6   7      460.31      473.58      3.49 o 
   2   6   7        4.17        6.75      1.15 o 
   3   6   7      224.77      220.20      3.96 o 
   4   6   7       42.96       36.85      3.40 o 
   5   6   7      136.47      133.64      3.48 o 
   6   6   7        0.26       -1.56      1.56 o 
   7   6   7       31.72       34.84      2.62 o 
   8   6   7       16.04       24.12      2.64 o 
  -8   7   7      100.90      101.65      4.14 o 
  -7   7   7       10.38       15.80      3.22 o 
  -6   7   7       79.51       82.00      3.07 o 
  -5   7   7      158.26      137.25      3.89 o 
  -4   7   7      250.62      223.10      8.00 o 
  -3   7   7        7.56       13.47      0.83 o 
  -2   7   7      320.72      265.80      2.56 o 
  -1   7   7      407.59      398.46      3.32 o 
   0   7   7      283.22      287.04      3.93 o 
   1   7   7      592.45      536.59      5.69 o 
   2   7   7      212.66      209.45      3.88 o 
   3   7   7        7.81        8.42      1.50 o 
   4   7   7      131.16      125.13      3.30 o 
   5   7   7       36.66       39.17      2.38 o 
   6   7   7       14.48       16.98      2.16 o 
   7   7   7        5.28        3.75      2.02 o 
  -7   8   7      198.64      174.02      6.37 o 
  -6   8   7      371.63      358.74      8.69 o 
  -5   8   7      180.91      172.22      3.97 o 
  -4   8   7      105.81       96.52      2.90 o 
  -3   8   7       23.49       14.55      1.43 o 
  -2   8   7       37.41       45.96      2.19 o 
  -1   8   7      234.11      242.01      2.51 o 
   0   8   7     1402.76     1312.55     11.72 o 
   1   8   7      336.51      319.00      4.18 o 
   2   8   7       88.09       89.05      2.67 o 
   3   8   7      108.84      109.67      3.03 o 
   4   8   7      122.00      115.65      3.30 o 
   5   8   7        2.15        1.89      1.68 o 
   6   8   7      147.07      143.93      4.09 o 
   7   8   7      137.18      148.65      4.39 o 
  -6   9   7       23.53       22.60      3.50 o 
  -5   9   7        7.66        7.75      1.82 o 
  -4   9   7        6.14        3.71      1.70 o 
  -3   9   7      838.21      787.86      8.11 o 
  -2   9   7     1171.75     1051.56      9.56 o 
  -1   9   7      750.50      656.39      5.79 o 
   0   9   7        2.45        3.16      1.01 o 
   1   9   7      423.52      406.12      5.05 o 
   2   9   7       14.13       13.27      1.63 o 
   3   9   7       66.76       58.70      2.56 o 
   4   9   7       25.02       31.38      2.31 o 
   5   9   7       29.81       27.61      2.44 o 
   6   9   7       16.20       22.95      6.01 o 
  -6  10   7        0.88        3.22      3.03 o 
  -5  10   7       56.95       66.20      3.04 o 
  -4  10   7      100.21      100.58      3.31 o 
  -3  10   7      591.43      547.21      6.48 o 
  -2  10   7       24.12       27.35      1.68 o 
  -1  10   7      244.22      220.52      3.96 o 
   0  10   7        0.96        6.22      1.18 o 
   1  10   7       74.38       83.06      2.34 o 
   2  10   7        3.87        4.31      1.49 o 
   3  10   7       50.85       47.79      2.51 o 
   4  10   7       34.64       36.58      2.52 o 
   5  10   7        0.00       -0.39      2.16 o 
  -5  11   7      164.41      167.28      4.51 o 
  -4  11   7        0.05        0.72      1.42 o 
  -3  11   7        0.08       -0.31      1.31 o 
  -2  11   7      126.08      122.12      3.94 o 
  -1  11   7        1.10        0.99      1.57 o 
   0  11   7       84.79       85.55      2.43 o 
   1  11   7       33.22       29.89      1.81 o 
   2  11   7      160.76      159.55      3.92 o 
   3  11   7       34.47       35.03      2.47 o 
   4  11   7        9.88        9.97      2.04 o 
  -4  12   7       10.85       17.14      3.42 o 
  -3  12   7       93.48      118.68      5.99 o 
  -2  12   7      174.04      173.23      7.17 o 
  -1  12   7       18.49       20.88      2.41 o 
   0  12   7       56.51       55.50      3.26 o 
   1  12   7       40.35       38.07      2.04 o 
   2  12   7        2.46        3.18      1.60 o 
   3  12   7        6.22       11.83      2.59 o 
  -8   0   8      164.84      151.26      5.82 o 
  -6   0   8        2.20        5.45      2.16 o 
  -4   0   8      560.75      669.23      9.79 o 
  -2   0   8       65.87       49.25      2.16 o 
   0   0   8      436.73      540.16      5.52 o 
   2   0   8     1886.61     2072.67     19.01 o 
   4   0   8       48.24       29.68      1.93 o 
   6   0   8     1495.76     1478.27     15.66 o 
   8   0   8        8.56       11.99      3.14 o 
  -9   1   8        5.28        7.10      2.19 o 
  -8   1   8      963.15      903.73     11.44 o 
  -7   1   8       14.76       16.32      3.48 o 
  -6   1   8       31.54       34.90      2.14 o 
  -5   1   8       24.47       29.58      1.30 o 
  -4   1   8       73.00       77.32      1.55 o 
  -3   1   8       30.17       14.37      0.84 o 
  -2   1   8      299.59      289.46      3.75 o 
  -1   1   8     2846.51     2897.07     18.92 o 
   0   1   8       40.05       32.84      0.61 o 
   1   1   8     1024.15     1032.86      6.29 o 
   2   1   8     2187.41     2297.33     16.95 o 
   3   1   8       22.79       25.56      0.94 o 
   4   1   8      251.49      277.55      4.41 o 
   5   1   8      140.45      144.49      2.30 o 
   6   1   8       75.51       76.61      2.56 o 
   7   1   8       21.74       23.78      1.98 o 
   8   1   8       12.47       21.12      2.77 o 
   9   1   8       17.17       14.60      2.59 o 
  -9   2   8       30.92       35.62      2.90 o 
  -8   2   8       79.10       74.31      3.22 o 
  -7   2   8      156.41      161.61      3.93 o 
  -6   2   8        0.65        3.18      2.59 o 
  -5   2   8        7.01        5.27      0.91 o 
  -4   2   8        9.39        5.68      0.76 o 
  -3   2   8     1581.58     1675.95     13.30 o 
  -2   2   8      561.59      637.05      4.28 o 
  -1   2   8      168.05      209.60      1.73 o 
   0   2   8        4.00        2.01      0.35 o 
   1   2   8      136.57      147.86      1.30 o 
   2   2   8     1501.36     1613.52      9.67 o 
   3   2   8      873.39      952.19      8.68 o 
   4   2   8      949.57      995.13      8.44 o 
   5   2   8      314.09      316.51      4.86 o 
   6   2   8       27.83       29.72      1.98 o 
   7   2   8       97.95       99.28      3.12 o 
   8   2   8       42.74       44.62      4.28 o 
   9   2   8       59.70       49.24      5.82 o 
  -9   3   8        0.94        0.59      2.12 o 
  -8   3   8      268.05      257.34      5.56 o 
  -7   3   8      166.20      159.26      3.19 o 
  -6   3   8      374.82      373.91      7.82 o 
  -5   3   8      136.93      162.27      2.64 o 
  -4   3   8       30.32       39.09      1.36 o 
  -3   3   8      824.91      838.52      7.29 o 
  -2   3   8      322.74      265.10      2.21 o 
  -1   3   8      522.03      561.18      3.85 o 
   0   3   8      671.52      659.38      4.39 o 
   1   3   8     1373.59     1520.76     10.28 o 
   2   3   8       70.88       89.63      1.65 o 
   3   3   8      512.94      500.83      6.15 o 
   4   3   8     1151.47     1187.45     12.76 o 
   5   3   8       14.48       16.98      1.61 o 
   6   3   8        1.78       -0.16      1.39 o 
   7   3   8       52.46       53.02      2.64 o 
   8   3   8       10.22       11.76      3.44 o 
  -9   4   8       84.56       90.31      3.97 o 
  -8   4   8        3.81        6.51      2.20 o 
  -7   4   8        7.89       10.25      2.05 o 
  -6   4   8        0.41        2.26      1.48 o 
  -5   4   8       34.52       37.16      1.57 o 
  -4   4   8      299.16      304.02      3.61 o 
  -3   4   8      252.27      247.55      2.30 o 
  -2   4   8       53.43       43.34      1.00 o 
  -1   4   8      937.69     1017.85      6.57 o 
   0   4   8     1105.23     1224.95      7.71 o 
   1   4   8     1378.35     1482.22     10.38 o 
   2   4   8       44.94       35.60      2.36 o 
   3   4   8       19.87       30.15      1.65 o 
   4   4   8      183.52      196.39      3.69 o 
   5   4   8       38.13       34.99      2.12 o 
   6   4   8       20.72       30.98      2.16 o 
   7   4   8       59.34       53.63      2.75 o 
   8   4   8       18.65       18.70      2.91 o 
  -8   5   8        2.78        3.05      2.17 o 
  -7   5   8      222.92      229.84      7.78 o 
  -6   5   8      308.08      296.15      5.50 o 
  -5   5   8      354.80      331.07      4.00 o 
  -4   5   8      141.57      109.65      3.83 o 
  -3   5   8       92.15       97.91      1.56 o 
  -2   5   8      178.21      208.27      2.27 o 
  -1   5   8     1240.32     1338.88      8.51 o 
   0   5   8      225.74      192.98      1.70 o 
   1   5   8      504.14      565.26      3.61 o 
   2   5   8      141.93      146.24      2.89 o 
   3   5   8      128.65      126.11      2.84 o 
   4   5   8       23.67       26.16      2.91 o 
   5   5   8        6.78       10.41      1.68 o 
   6   5   8        5.39        5.70      1.85 o 
   7   5   8       19.06       18.19      2.21 o 
   8   5   8        4.77        4.67      3.38 o 
  -8   6   8        7.90       12.72      2.51 o 
  -7   6   8      190.22      185.49      6.78 o 
  -6   6   8        8.04       11.99      2.79 o 
  -5   6   8        6.96        5.72      1.47 o 
  -4   6   8      628.75      565.78      7.40 o 
  -3   6   8       23.35       21.28      0.88 o 
  -2   6   8      239.78      217.82      2.20 o 
  -1   6   8      419.27      460.08      3.59 o 
   0   6   8      575.69      555.16      3.72 o 
   1   6   8      311.79      312.67      2.57 o 
   2   6   8      175.46      183.36      3.41 o 
   3   6   8       61.39       57.60      4.19 o 
   4   6   8      215.23      181.09      5.92 o 
   5   6   8       98.03       82.40      2.91 o 
   6   6   8       11.58       13.57      1.97 o 
   7   6   8        0.11       -1.78      1.78 o 
   8   6   8        0.41       -0.98      1.96 o 
  -8   7   8       72.08       79.72      3.86 o 
  -7   7   8       82.40       76.34      4.05 o 
  -6   7   8       40.57       40.80      3.73 o 
  -5   7   8        8.47        5.80      1.57 o 
  -4   7   8      120.24      129.27      3.18 o 
  -3   7   8       85.51       74.65      1.42 o 
  -2   7   8       10.74       18.49      1.07 o 
  -1   7   8       72.03       67.14      1.29 o 
   0   7   8        0.00        0.20      0.51 o 
   1   7   8      105.69       90.89      2.59 o 
   2   7   8        2.71        4.37      3.16 o 
   3   7   8       91.61       79.06      3.11 o 
   4   7   8      738.55      701.42      9.00 o 
   5   7   8       30.08       29.67      2.26 o 
   6   7   8        3.04        3.54      1.82 o 
   7   7   8       19.58       14.89      2.36 o 
  -7   8   8        0.34        0.10      2.34 o 
  -6   8   8        6.34       11.28      3.07 o 
  -5   8   8       37.64       39.36      2.73 o 
  -4   8   8       38.53       29.29      2.55 o 
  -3   8   8       41.10       29.12      1.32 o 
  -2   8   8      325.81      327.27      3.07 o 
  -1   8   8      113.57      109.26      1.68 o 
   0   8   8      303.92      296.62      6.93 o 
   1   8   8      172.69      163.74      4.76 o 
   2   8   8        8.44        8.15      1.43 o 
   3   8   8        0.41        2.23      1.37 o 
   4   8   8       96.28       82.00      2.90 o 
   5   8   8       15.91       16.52      2.04 o 
   6   8   8      108.76      109.47      3.85 o 
   7   8   8       19.26       22.96      3.93 o 
  -6   9   8       17.61       13.64      3.26 o 
  -5   9   8       10.88       19.44      2.10 o 
  -4   9   8       28.85       29.74      2.13 o 
  -3   9   8       27.99       46.52      2.56 o 
  -2   9   8      195.71      231.14      3.97 o 
  -1   9   8       77.38       87.84      2.26 o 
   0   9   8       12.66       10.18      1.20 o 
   1   9   8        2.17        2.86      1.06 o 
   2   9   8       62.84       56.43      2.39 o 
   3   9   8      237.04      230.04      4.57 o 
   4   9   8       24.41       26.05      2.22 o 
   5   9   8       59.24       66.43      6.27 o 
   6   9   8      185.44      194.42      5.99 o 
  -6  10   8       58.13       63.60      4.48 o 
  -5  10   8      145.77      134.08      3.89 o 
  -4  10   8      326.69      319.03      5.71 o 
  -3  10   8       15.30       32.46      2.80 o 
  -2  10   8        5.06        6.17      1.71 o 
  -1  10   8       55.83       67.21      2.17 o 
   0  10   8      275.13      246.27      4.25 o 
   1  10   8       38.55       34.69      1.78 o 
   2  10   8        1.88        1.43      2.91 o 
   3  10   8      110.88       98.15      3.17 o 
   4  10   8       89.52       90.48      3.91 o 
   5  10   8       30.70       39.27      2.91 o 
  -5  11   8      522.24      535.00     11.24 o 
  -4  11   8       41.39       41.20      2.71 o 
  -3  11   8      135.22      136.66      4.16 o 
  -2  11   8        2.41        3.14      1.71 o 
  -1  11   8      243.32      227.14      6.98 o 
   0  11   8        3.27        3.54      1.22 o 
   1  11   8      221.98      201.00      3.66 o 
   2  11   8        0.98        2.16      1.54 o 
   3  11   8        5.30        8.13      1.87 o 
   4  11   8       29.97       34.89      3.40 o 
  -4  12   8       37.91       33.82      4.70 o 
  -3  12   8      163.27      196.35      5.28 o 
  -2  12   8       52.86       51.87      5.27 o 
  -1  12   8        2.67        4.69      1.93 o 
   0  12   8       52.45       52.03      3.07 o 
   1  12   8        3.36        3.50      1.34 o 
   2  12   8        0.78       -0.55      2.36 o 
   3  12   8       19.31       25.87      3.07 o 
  -9   0   9       49.91       52.54      4.11 o 
  -7   0   9      313.96      314.40      7.90 o 
  -5   0   9        0.38        3.52      0.90 o 
  -3   0   9     3098.75     3015.61     28.60 o 
  -1   0   9       37.14       15.44      0.57 o 
   1   0   9        1.28       -0.47      0.47 o 
   3   0   9      113.43      110.73      2.71 o 
   5   0   9      639.08      642.51      9.95 o 
   7   0   9       24.25       27.48      3.46 o 
   9   0   9      130.32      125.99      6.45 o 
  -9   1   9       17.79       22.12      2.55 o 
  -8   1   9       11.19       33.16      2.63 o 
  -7   1   9       65.19       60.24      2.70 o 
  -6   1   9      120.07      130.24      9.89 o 
  -5   1   9      473.83      459.37      4.83 o 
  -4   1   9        0.29        0.08      0.55 o 
  -3   1   9       30.78       46.17      1.07 o 
  -2   1   9      139.13      168.03      2.71 o 
  -1   1   9      244.07      259.42      2.25 o 
   0   1   9     2119.66     2298.18     13.46 o 
   1   1   9     1306.29     1376.12      8.25 o 
   2   1   9      483.31      544.90      3.65 o 
   3   1   9      243.87      237.04      2.62 o 
   4   1   9      512.21      519.74      4.97 o 
   5   1   9        3.34        5.55      0.92 o 
   6   1   9       37.27       41.19      2.18 o 
   7   1   9      201.64      182.87      6.45 o 
   8   1   9      113.21      105.31      3.97 o 
   9   1   9        2.65        2.53      2.24 o 
  -9   2   9       42.48       45.46      3.62 o 
  -8   2   9      138.78      132.19      4.01 o 
  -7   2   9       15.15       16.38      2.01 o 
  -6   2   9       47.66       43.09      2.81 o 
  -5   2   9      174.96      153.91      2.73 o 
  -4   2   9        0.10        2.30      0.66 o 
  -3   2   9       32.87       39.27      1.12 o 
  -2   2   9      671.89      665.18      4.45 o 
  -1   2   9     1042.34     1040.18      6.52 o 
   0   2   9     1997.51     2117.20     13.96 o 
   1   2   9      307.89      312.62      2.30 o 
   2   2   9      344.23      354.91      2.58 o 
   3   2   9      590.68      592.08      7.08 o 
   4   2   9        2.07        2.97      0.70 o 
   5   2   9      244.80      239.25      4.14 o 
   6   2   9       92.88       96.09      2.90 o 
   7   2   9      155.19      149.92      3.71 o 
   8   2   9       21.67       22.09      3.70 o 
   9   2   9        4.62        3.54      3.18 o 
  -9   3   9       29.77       32.61      2.97 o 
  -8   3   9       80.56       61.08      5.27 o 
  -7   3   9       42.17       42.08      2.49 o 
  -6   3   9       10.98       15.74      1.88 o 
  -5   3   9        1.30        3.04      0.92 o 
  -4   3   9       43.86       36.01      1.31 o 
  -3   3   9      176.89      194.58      2.50 o 
  -2   3   9       10.23        6.76      0.78 o 
  -1   3   9      737.07      792.63      5.21 o 
   0   3   9      820.58      835.32      6.00 o 
   1   3   9      727.85      755.46      5.49 o 
   2   3   9        9.53       15.76      0.98 o 
   3   3   9      188.43      186.41      4.58 o 
   4   3   9      255.97      294.25      4.52 o 
   5   3   9       37.14       40.56      2.11 o 
   6   3   9       45.10       37.40      2.42 o 
   7   3   9       19.87       19.83      2.10 o 
   8   3   9      117.80      116.74      3.65 o 
  -9   4   9        4.30        9.38      2.54 o 
  -8   4   9       33.29       37.84      3.87 o 
  -7   4   9       22.79       23.35      2.40 o 
  -6   4   9      285.98      269.26      4.81 o 
  -5   4   9      104.74       90.68      3.55 o 
  -4   4   9      405.71      357.25      4.04 o 
  -3   4   9       27.30       33.91      0.96 o 
  -2   4   9       86.58      108.59      1.38 o 
  -1   4   9       56.35       56.86      1.01 o 
   0   4   9       25.38       36.65      0.85 o 
   1   4   9        7.41       10.59      0.58 o 
   2   4   9      310.07      277.66      5.13 o 
   3   4   9        9.45       16.29      1.35 o 
   4   4   9        4.08        5.83      1.28 o 
   5   4   9       48.74       47.96      2.30 o 
   6   4   9       46.37       50.70      2.47 o 
   7   4   9       35.98       37.00      2.55 o 
   8   4   9        1.48       -0.96      3.52 o 
  -8   5   9        0.04        0.49      2.13 o 
  -7   5   9        3.84        1.63      2.77 o 
  -6   5   9       12.75        9.10      4.13 o 
  -5   5   9       78.49       67.51      1.71 o 
  -4   5   9       36.29       44.50      1.56 o 
  -3   5   9      372.48      354.10      3.04 o 
  -2   5   9      217.64      248.87      2.34 o 
  -1   5   9      385.71      356.78      2.94 o 
   0   5   9      222.58      216.79      2.09 o 
   1   5   9       11.60       13.50      0.72 o 
   2   5   9       97.71       98.24      3.60 o 
   3   5   9        3.19        4.52      1.18 o 
   4   5   9      351.97      339.58      5.23 o 
   5   5   9        3.74        1.22      1.43 o 
   6   5   9      103.78       97.27      3.16 o 
   7   5   9       44.74       40.29      2.65 o 
   8   5   9        1.74        0.86      2.71 o 
  -8   6   9       14.81       19.05      5.25 o 
  -7   6   9       23.53       26.28      2.67 o 
  -6   6   9       46.68       37.81      2.60 o 
  -5   6   9      146.78      153.19      2.99 o 
  -4   6   9      416.41      420.19      5.60 o 
  -3   6   9       32.44       36.82      1.11 o 
  -2   6   9       40.34       41.75      1.02 o 
  -1   6   9      148.93      157.14      1.66 o 
   0   6   9      688.29      721.55      4.62 o 
   1   6   9      108.93      100.21      1.77 o 
   2   6   9      121.52      122.61      2.85 o 
   3   6   9       14.65       12.57      1.49 o 
   4   6   9        2.03        3.04      3.22 o 
   5   6   9       89.39       86.49      4.01 o 
   6   6   9      179.20      162.72      4.25 o 
   7   6   9        0.14       -0.80      1.82 o 
   8   6   9       42.71       45.80      3.93 o 
  -8   7   9       47.81       63.54      3.64 o 
  -7   7   9        1.82        2.04      2.18 o 
  -6   7   9        0.13        5.52      2.02 o 
  -5   7   9       31.58       30.01      2.09 o 
  -4   7   9        0.03        0.15      0.90 o 
  -3   7   9      190.29      193.11      2.21 o 
  -2   7   9      411.28      421.17      3.54 o 
  -1   7   9        0.03       -0.25      0.54 o 
   0   7   9      431.34      409.42      3.08 o 
   1   7   9      221.07      215.65      3.22 o 
   2   7   9      148.61      128.86      5.35 o 
   3   7   9       40.79       34.34      2.05 o 
   4   7   9      122.67      138.82      3.49 o 
   5   7   9       16.06       15.66      1.99 o 
   6   7   9        0.22       -2.22      2.22 o 
   7   7   9       17.72       20.10      4.82 o 
  -7   8   9        0.93       -1.96      1.96 o 
  -6   8   9       14.05       12.24      2.31 o 
  -5   8   9      208.93      188.37      4.18 o 
  -4   8   9      422.97      389.28      6.86 o 
  -3   8   9       92.34       81.75      1.82 o 
  -2   8   9        3.61        5.23      0.79 o 
  -1   8   9      359.28      338.30      2.86 o 
   0   8   9       41.56       35.67      1.61 o 
   1   8   9      173.60      188.40      3.14 o 
   2   8   9      296.78      268.52      4.62 o 
   3   8   9       76.41       90.64      2.84 o 
   4   8   9       58.90       63.76      2.72 o 
   5   8   9        5.52        6.57      1.85 o 
   6   8   9      422.26      439.95     10.52 o 
  -6   9   9        1.61        1.36      2.04 o 
  -5   9   9        1.18        0.16      2.48 o 
  -4   9   9       58.29       56.62      2.15 o 
  -3   9   9      529.07      479.62      5.73 o 
  -2   9   9     1184.37     1105.73      8.86 o 
  -1   9   9      168.60      155.40      2.92 o 
   0   9   9       39.45       37.92      1.68 o 
   1   9   9        9.19       12.03      1.28 o 
   2   9   9      259.83      244.02      4.56 o 
   3   9   9        1.20        4.61      1.63 o 
   4   9   9       24.14       28.15      2.31 o 
   5   9   9       71.92       70.76      7.19 o 
   6   9   9       54.24       63.63      3.23 o 
  -6  10   9       24.76       27.82      2.90 o 
  -4  10   9      143.51      143.31      3.25 o 
  -3  10   9      245.44      224.48      3.82 o 
  -2  10   9        1.14        1.48      1.51 o 
  -1  10   9      364.13      331.70      4.62 o 
   0  10   9      216.99      199.87      3.47 o 
   1  10   9       54.18       51.46      2.01 o 
   2  10   9        8.09        6.93      2.99 o 
   3  10   9       23.24       28.19      2.22 o 
   4  10   9        3.42        4.55      1.81 o 
   5  10   9       51.33       44.08      3.68 o 
  -5  11   9       39.20       68.59      8.59 o 
  -4  11   9       14.23       15.25      1.79 o 
  -3  11   9       10.05       11.47      2.01 o 
  -2  11   9       17.83       19.31      2.25 o 
  -1  11   9        0.59        1.95      1.61 o 
   0  11   9        8.22        8.99      1.37 o 
   1  11   9       14.52       18.65      1.62 o 
   2  11   9       30.62       36.67      2.40 o 
   3  11   9       42.83       44.79      2.66 o 
   4  11   9       25.29       28.53      2.51 o 
  -4  12   9       81.31      100.67      5.98 o 
  -3  12   9      140.66      155.90      4.77 o 
  -2  12   9       15.31       16.24      2.28 o 
  -1  12   9      142.25      159.31      5.50 o 
   0  12   9       74.47       71.91      3.35 o 
   1  12   9      106.01       99.54      3.48 o 
   2  12   9        0.22        2.80      3.99 o 
   3  12   9       21.11       31.60      3.18 o 
  -8   0  10       56.30       58.57      4.25 o 
  -6   0  10        4.04        6.05      2.32 o 
  -4   0  10      191.32      218.51      3.08 o 
  -2   0  10     3615.27     3708.90     47.68 o 
   0   0  10     2732.26     2825.98     25.78 o 
   2   0  10       16.87        3.67      0.62 o 
   4   0  10       22.37       30.58      1.93 o 
   6   0  10       38.06       34.67      3.38 o 
   8   0  10       96.59       88.80      5.27 o 
  -9   1  10       96.15      116.61      7.78 o 
  -8   1  10      228.13      229.79      5.08 o 
  -7   1  10       51.65       48.81      2.59 o 
  -6   1  10       78.67       74.41      8.35 o 
  -5   1  10        0.00        0.88      2.04 o 
  -4   1  10        2.62        1.40      0.58 o 
  -3   1  10       58.60       57.85      1.86 o 
  -2   1  10      328.28      363.73      4.54 o 
  -1   1  10      525.50      536.44      4.07 o 
   0   1  10     3941.05     4208.82     24.24 o 
   1   1  10      701.21      695.09      4.48 o 
   2   1  10       87.04      110.97      1.21 o 
   3   1  10        1.34        3.25      0.59 o 
   4   1  10       45.26       32.76      1.53 o 
   5   1  10        0.58        1.31      0.85 o 
   6   1  10      235.26      220.59      4.12 o 
   7   1  10       21.95       21.42      2.29 o 
   8   1  10       17.23       14.52      2.43 o 
  -9   2  10       42.37       44.92      3.12 o 
  -8   2  10       70.07       57.64      6.58 o 
  -7   2  10       64.95       71.27      3.34 o 
  -6   2  10       36.11       42.33      2.36 o 
  -5   2  10       22.68       32.80      1.99 o 
  -4   2  10      369.96      396.52      4.16 o 
  -3   2  10      361.50      347.68      3.59 o 
  -2   2  10       15.33       35.92      0.73 o 
  -1   2  10     1142.86     1188.06      8.25 o 
   0   2  10       57.33       64.97      1.04 o 
   1   2  10       12.92       13.16      0.54 o 
   2   2  10     4814.67     5336.17     30.68 o 
   3   2  10      497.29      511.14      4.75 o 
   4   2  10        0.92       -0.49      0.64 o 
   5   2  10       54.07       51.68      2.21 o 
   6   2  10        8.56        6.51      1.54 o 
   7   2  10        5.55       11.35      2.91 o 
   8   2  10        0.09       -0.94      2.79 o 
  -9   3  10       62.34       64.47      3.45 o 
  -8   3  10       36.62       32.18      2.84 o 
  -7   3  10      135.13      120.68      3.49 o 
  -6   3  10       53.06       45.39      2.37 o 
  -5   3  10      636.61      630.93      7.94 o 
  -4   3  10        0.93        2.27      0.75 o 
  -3   3  10      233.58      229.55      2.43 o 
  -2   3  10      942.39      984.95      6.40 o 
  -1   3  10        7.39       15.43      0.58 o 
   0   3  10      801.28      965.24      6.86 o 
   1   3  10      729.65      813.63      5.89 o 
   2   3  10       30.04       26.81      1.75 o 
   3   3  10       62.83       82.09      2.22 o 
   4   3  10      182.83      215.76      3.80 o 
   5   3  10      272.43      262.36      5.35 o 
   6   3  10       72.94       71.46      2.70 o 
   7   3  10       83.24       79.41      3.16 o 
   8   3  10      118.28      124.38      6.13 o 
  -9   4  10        0.11       -3.51      3.89 o 
  -8   4  10       24.42       26.46      4.30 o 
  -7   4  10       23.19       33.16      3.62 o 
  -6   4  10       32.66       37.36      2.31 o 
  -5   4  10       35.22       34.43      2.06 o 
  -4   4  10       44.22       42.01      1.47 o 
  -3   4  10       53.97       49.54      1.07 o 
  -2   4  10      223.15      256.79      2.32 o 
  -1   4  10       54.33       78.12      1.17 o 
   0   4  10        0.49        0.60      0.47 o 
   1   4  10      116.14      132.20      1.60 o 
   2   4  10      136.68      166.46      2.43 o 
   3   4  10      174.89      169.67      3.42 o 
   4   4  10      269.26      293.07      4.70 o 
   5   4  10      169.06      174.35      4.32 o 
   6   4  10      269.30      260.50      4.86 o 
   7   4  10       19.10       21.93      2.24 o 
   8   4  10       14.49       17.33      2.28 o 
  -8   5  10       43.79       42.51      3.16 o 
  -7   5  10        1.42        2.33      1.90 o 
  -6   5  10       26.38       26.96      2.35 o 
  -5   5  10       58.02       59.89      2.59 o 
  -4   5  10       16.08       20.37      1.23 o 
  -3   5  10      215.06      232.58      2.34 o 
  -2   5  10      207.60      223.58      2.22 o 
  -1   5  10       16.74       32.04      0.95 o 
   0   5  10        6.09        8.27      0.65 o 
   1   5  10      251.55      256.09      2.18 o 
   2   5  10       13.52       17.14      1.33 o 
   3   5  10      349.77      337.33      5.05 o 
   4   5  10       34.92       32.37      1.96 o 
   5   5  10        7.95        8.61      1.63 o 
   6   5  10       17.14       20.00      2.09 o 
   7   5  10       15.77       13.77      2.10 o 
   8   5  10      119.04      116.63      3.88 o 
  -8   6  10       56.99       61.50      3.47 o 
  -7   6  10      109.06      106.94      3.77 o 
  -6   6  10      113.58      109.22      3.57 o 
  -5   6  10       78.02       73.41      2.93 o 
  -4   6  10       85.35       91.03      1.85 o 
  -3   6  10        1.38        2.75      0.63 o 
  -2   6  10      125.48      101.05      1.41 o 
  -1   6  10       14.09       14.72      0.79 o 
   0   6  10       15.92       10.46      0.62 o 
   1   6  10        9.39       14.71      1.09 o 
   2   6  10      928.72      895.86     11.10 o 
   3   6  10       47.42       57.00      2.28 o 
   4   6  10      170.44      154.79      3.57 o 
   5   6  10       19.84       23.59      2.07 o 
   6   6  10        1.22        1.62      2.10 o 
   7   6  10        0.07       -1.75      1.75 o 
  -7   7  10      184.09      158.66      4.65 o 
  -6   7  10      455.63      410.40      7.07 o 
  -5   7  10       39.58       39.55      2.52 o 
  -4   7  10       17.90       18.54      1.05 o 
  -3   7  10      104.39       92.77      1.48 o 
  -2   7  10       96.77      100.92      1.75 o 
  -1   7  10       88.62      103.45      1.77 o 
   0   7  10      117.19      121.98      1.51 o 
   1   7  10      209.13      209.77      3.79 o 
   2   7  10        3.66        6.05      1.35 o 
   3   7  10       11.90       13.86      1.61 o 
   4   7  10      315.03      309.03      5.31 o 
   5   7  10       14.16       11.42      1.88 o 
   6   7  10        0.49        0.83      2.59 o 
   7   7  10       32.00       40.44      2.88 o 
  -7   8  10        2.66        0.19      2.18 o 
  -6   8  10        6.81        7.35      2.13 o 
  -5   8  10      550.24      490.36      9.91 o 
  -4   8  10       10.52        7.73      1.14 o 
  -3   8  10        1.91        0.00      0.68 o 
  -2   8  10      213.22      203.66      2.19 o 
  -1   8  10      537.61      542.28      3.98 o 
   0   8  10       11.03        7.18      1.24 o 
   1   8  10       14.33       14.68      2.54 o 
   2   8  10      129.76      107.42      2.97 o 
   3   8  10      207.61      189.01      4.01 o 
   4   8  10      190.10      194.10      4.29 o 
   5   8  10      219.92      218.70      4.79 o 
   6   8  10       25.64       29.70      2.59 o 
  -6   9  10       74.73       85.22      3.61 o 
  -5   9  10       43.20       42.70      3.40 o 
  -4   9  10       44.84       52.09      1.89 o 
  -3   9  10       28.04       44.28      1.71 o 
  -2   9  10        4.59        9.08      1.28 o 
  -1   9  10        0.96        0.77      0.90 o 
   0   9  10       50.14       37.74      1.69 o 
   1   9  10      113.29      111.84      2.89 o 
   2   9  10       12.31       15.04      1.74 o 
   3   9  10        3.31        6.56      4.01 o 
   4   9  10        1.04        2.44      4.40 o 
   5   9  10       31.44       34.62      2.62 o 
   6   9  10       38.18       35.02      4.40 o 
  -6  10  10        0.00        0.95      2.42 o 
  -5  10  10      368.07      396.50      9.96 o 
  -4  10  10      436.31      432.35      5.06 o 
  -3  10  10       59.96       57.04      1.95 o 
  -2  10  10      130.44      128.40      3.78 o 
  -1  10  10       43.24       39.78      1.86 o 
   0  10  10      132.01      128.92      2.82 o 
   1  10  10        8.79        8.38      1.33 o 
   2  10  10       13.71       14.76      3.66 o 
   3  10  10        0.40        1.47      2.22 o 
   4  10  10        0.03        1.12      2.89 o 
   5  10  10       40.11       51.34      4.84 o 
  -5  11  10      183.25      189.10      8.47 o 
  -4  11  10      116.27      122.95      5.36 o 
  -3  11  10       94.29      106.63      3.80 o 
  -2  11  10        0.14       -0.36      1.61 o 
  -1  11  10       17.75       17.49      2.14 o 
   0  11  10       93.08       89.79      3.41 o 
   1  11  10       23.84       29.89      1.85 o 
   2  11  10       38.17       30.94      2.25 o 
   3  11  10      343.20      326.28      7.35 o 
   4  11  10       12.87       18.00      2.95 o 
  -3  12  10       10.30        9.04      2.14 o 
  -2  12  10       42.14       48.56      3.09 o 
  -1  12  10       28.58       25.20      2.57 o 
   0  12  10        8.80        9.15      2.07 o 
   1  12  10        0.08        1.78      2.67 o 
   2  12  10      165.01      157.12      4.14 o 
  -9   0  11      132.73      135.22      6.09 o 
  -7   0  11      595.45      569.16     11.48 o 
  -5   0  11       26.21       20.56      2.52 o 
  -3   0  11      335.51      373.60      7.04 o 
  -1   0  11      374.71      403.41      3.71 o 
   1   0  11     3844.26     4372.28     39.33 o 
   3   0  11       33.17       30.11      1.69 o 
   5   0  11      259.15      269.21      4.24 o 
   7   0  11      338.50      304.02      8.65 o 
  -9   1  11      346.44      337.90      9.59 o 
  -8   1  11       33.89       40.38      2.76 o 
  -7   1  11       34.18       31.78      2.42 o 
  -6   1  11        7.29        8.28      3.46 o 
  -5   1  11      190.81      177.83      3.69 o 
  -4   1  11      654.85      643.55      5.96 o 
  -3   1  11      944.59      966.69     10.25 o 
  -2   1  11     2058.99     2094.56     16.20 o 
  -1   1  11      467.08      526.99      4.06 o 
   0   1  11     3909.31     4063.59     23.46 o 
   1   1  11      691.53      814.35      5.21 o 
   2   1  11        9.59       17.40      0.65 o 
   3   1  11       42.83       57.92      1.29 o 
   4   1  11      414.21      400.97      4.12 o 
   5   1  11       23.73       26.84      1.70 o 
   6   1  11      219.09      211.46      4.74 o 
   7   1  11      101.48      100.44      3.71 o 
   8   1  11        0.00       -1.87      1.87 o 
  -9   2  11       32.50       38.53      4.34 o 
  -8   2  11       22.85       22.34      2.49 o 
  -7   2  11      455.64      438.22      6.87 o 
  -6   2  11      276.05      259.61      4.80 o 
  -5   2  11       12.39       17.32      1.72 o 
  -4   2  11      186.89      207.14      2.87 o 
  -3   2  11        9.67        8.09      0.64 o 
  -2   2  11       73.32       61.83      0.92 o 
  -1   2  11        2.02        3.57      0.53 o 
   0   2  11        0.01        0.23      0.74 o 
   1   2  11      519.78      609.02      4.07 o 
   2   2  11        1.08        0.86      0.70 o 
   3   2  11       49.75       49.00      2.43 o 
   4   2  11      464.21      439.65      5.86 o 
   5   2  11      308.33      304.47      4.85 o 
   6   2  11       11.21       12.99      4.38 o 
   7   2  11      151.81      149.95      3.75 o 
   8   2  11        6.96        9.31      2.25 o 
  -9   3  11        9.83       18.32      2.79 o 
  -8   3  11        0.33       -0.07      2.04 o 
  -7   3  11       25.67       33.56      2.42 o 
  -6   3  11       93.92       86.77      2.90 o 
  -5   3  11      210.44      211.36      4.09 o 
  -4   3  11      100.41      104.91      1.95 o 
  -3   3  11       60.97       61.02      1.45 o 
  -2   3  11      151.75      170.75      1.85 o 
  -1   3  11      503.30      534.41      4.09 o 
   0   3  11     2135.58     2222.76     14.81 o 
   1   3  11        0.09        0.80      0.64 o 
   2   3  11     1887.18     1968.10     13.28 o 
   3   3  11      166.48      180.47      8.00 o 
   4   3  11        6.16        7.24      1.27 o 
   5   3  11       36.01       29.65      1.98 o 
   6   3  11       14.03       15.90      1.84 o 
   7   3  11        3.58       10.44      2.97 o 
   8   3  11        0.13       -1.85      2.91 o 
  -9   4  11        0.50        0.44      2.28 o 
  -8   4  11        5.00        4.70      2.16 o 
  -7   4  11      167.91      153.38      7.19 o 
  -6   4  11      152.62      152.99      3.69 o 
  -5   4  11      351.85      351.30      5.41 o 
  -4   4  11       45.31       48.63      1.54 o 
  -3   4  11       94.55      105.32      1.47 o 
  -2   4  11     2172.71     2222.18     13.55 o 
  -1   4  11     1185.52     1299.08     10.07 o 
   0   4  11       60.04       67.41      1.23 o 
   1   4  11      226.79      264.62      2.53 o 
   2   4  11      167.12      162.44      1.79 o 
   3   4  11      266.31      256.34      4.13 o 
   4   4  11      649.45      627.66     11.14 o 
   5   4  11       28.53       27.52      1.95 o 
   6   4  11        0.11        0.61      1.48 o 
   7   4  11        0.15        1.60      2.16 o 
   8   4  11      139.38      129.16      3.91 o 
  -8   5  11       23.03       28.66      3.14 o 
  -7   5  11        7.76        9.56      2.13 o 
  -6   5  11        4.15        2.06      1.71 o 
  -5   5  11        0.45        2.86      1.41 o 
  -4   5  11      266.31      282.00      3.61 o 
  -3   5  11      249.16      238.65      2.41 o 
  -2   5  11       23.86       34.57      1.34 o 
  -1   5  11       21.69       22.29      0.85 o 
   0   5  11      888.39      896.15      6.08 o 
   1   5  11      723.14      784.37      5.95 o 
   2   5  11      115.79      134.35      2.86 o 
   3   5  11       56.92       59.11      2.24 o 
   4   5  11       15.25       16.91      1.66 o 
   5   5  11       11.35       13.13      2.71 o 
   6   5  11        4.21        4.90      1.74 o 
   7   5  11        0.48        0.93      2.38 o 
   8   5  11       51.47       58.45      3.11 o 
  -8   6  11        0.01        6.31      2.40 o 
  -7   6  11        4.04        6.06      2.07 o 
  -6   6  11        0.34        3.09      1.91 o 
  -5   6  11      117.07      113.09      2.55 o 
  -4   6  11        0.00        0.01      0.82 o 
  -3   6  11      347.32      358.25      3.24 o 
  -2   6  11      352.22      351.77      3.14 o 
  -1   6  11       38.10       44.43      1.01 o 
   0   6  11        7.56        5.82      0.59 o 
   1   6  11       80.30       84.42      1.91 o 
   2   6  11      285.03      279.39      4.49 o 
   3   6  11      127.04      111.23      4.58 o 
   4   6  11        1.15        0.03      1.31 o 
   5   6  11       43.29       38.45      2.34 o 
   6   6  11        9.67        4.85      1.82 o 
   7   6  11        0.65        0.34      1.85 o 
  -7   7  11       39.75       39.47      4.68 o 
  -6   7  11       45.94       47.37      2.89 o 
  -5   7  11        0.00        1.55      1.65 o 
  -4   7  11        0.34        0.24      0.72 o 
  -3   7  11        0.07        1.20      0.65 o 
  -2   7  11        2.44        4.40      0.68 o 
  -1   7  11        4.76        8.06      1.11 o 
   0   7  11        0.96       -0.51      0.74 o 
   1   7  11      234.04      243.52      3.39 o 
   2   7  11       97.04      109.41      5.72 o 
   3   7  11      234.19      219.78      4.23 o 
   4   7  11      121.52      125.88      3.42 o 
   5   7  11       31.42       34.78      2.42 o 
   6   7  11      110.92      121.85      3.76 o 
   7   7  11       34.38       43.25      4.25 o 
  -7   8  11       36.79       38.35      3.18 o 
  -6   8  11       85.36       94.56      5.41 o 
  -5   8  11       33.79       32.04      2.85 o 
  -4   8  11      137.68      133.47      2.48 o 
  -3   8  11       30.78       35.73      1.18 o 
  -2   8  11      213.96      217.20      2.29 o 
  -1   8  11      305.44      275.37      2.56 o 
   0   8  11      148.11      143.29      2.31 o 
   1   8  11       12.55       13.23      2.50 o 
   2   8  11        0.57        0.04      1.26 o 
   3   8  11      234.80      225.21      7.33 o 
   4   8  11      635.19      610.37     12.54 o 
   5   8  11        6.32       11.61      2.04 o 
   6   8  11      179.33      179.90      4.64 o 
  -6   9  11        1.74        0.26      2.11 o 
  -5   9  11        5.21        4.60      1.98 o 
  -4   9  11       88.95       78.56      2.11 o 
  -3   9  11      677.59      635.63      6.12 o 
  -2   9  11        5.59        3.75      0.80 o 
  -1   9  11       70.81       75.97      1.85 o 
   0   9  11        0.01       -1.02      1.02 o 
   1   9  11      149.89      131.97      3.29 o 
   2   9  11        0.00       -0.15      1.31 o 
   3   9  11      503.20      487.30      7.28 o 
   4   9  11      138.69      134.20      3.79 o 
   5   9  11       39.41       42.43      2.77 o 
  -6  10  11        2.63       10.62      2.77 o 
  -5  10  11      263.80      266.62      5.96 o 
  -4  10  11       65.57       67.12      4.12 o 
  -3  10  11       15.33       19.67      1.87 o 
  -2  10  11        0.74       -0.59      1.47 o 
  -1  10  11       30.79       39.44      1.87 o 
   0  10  11       47.36       43.79      1.90 o 
   1  10  11      115.37      113.80      3.23 o 
   2  10  11        8.69       10.65      2.99 o 
   3  10  11        6.32        4.14      1.66 o 
   4  10  11       76.18       73.99      4.48 o 
  -5  11  11       49.01       53.63      3.37 o 
  -4  11  11       31.52       41.35      4.09 o 
  -3  11  11      108.44       97.45      3.68 o 
  -2  11  11       67.96       72.16      3.28 o 
  -1  11  11       83.30       88.90      3.47 o 
   0  11  11        0.31       -0.82      1.15 o 
   1  11  11      137.79      128.70      3.56 o 
   2  11  11       30.67       29.38      2.26 o 
   3  11  11        4.97       10.66      1.93 o 
  -3  12  11        2.91        2.83      1.89 o 
  -2  12  11       28.69       36.49      3.40 o 
  -1  12  11      133.83      137.73      4.41 o 
   0  12  11       37.62       38.18      4.09 o 
   1  12  11      129.69      136.23      3.86 o 
   2  12  11        2.56        8.26      2.28 o 
  -8   0  12      287.22      290.77      8.22 o 
  -6   0  12       70.34       67.46      3.77 o 
  -4   0  12     2710.88     2809.26     37.86 o 
  -2   0  12     4675.96     5001.75     63.76 o 
   0   0  12      473.46      652.55      6.85 o 
   2   0  12     2743.97     2807.86     25.71 o 
   4   0  12      798.80      793.38     11.64 o 
   6   0  12        2.57        2.12      2.36 o 
   8   0  12       17.81       20.72      3.77 o 
  -9   1  12        3.97        7.09      2.35 o 
  -8   1  12      199.59      184.01      4.61 o 
  -7   1  12       62.45       55.98      2.75 o 
  -6   1  12       16.07       17.75      1.94 o 
  -5   1  12        3.93        3.54      1.36 o 
  -4   1  12      118.62      156.90      5.56 o 
  -3   1  12       54.91       38.98      1.76 o 
  -2   1  12      601.59      663.23      6.01 o 
  -1   1  12     1296.63     1401.90      9.65 o 
   0   1  12       29.38       44.42      1.89 o 
   1   1  12       17.58       18.63      1.47 o 
   2   1  12       73.92       73.81      1.05 o 
   3   1  12       74.79       66.96      1.40 o 
   4   1  12       56.79       58.04      1.47 o 
   5   1  12        8.75        8.10      2.57 o 
   6   1  12      255.77      262.38      4.61 o 
   7   1  12      290.94      279.59      5.96 o 
   8   1  12        4.04        3.85      2.22 o 
  -9   2  12       26.45       27.81      2.84 o 
  -8   2  12        3.73        0.10      1.95 o 
  -7   2  12      117.73      118.04      8.06 o 
  -6   2  12      222.53      219.62      6.31 o 
  -5   2  12      334.29      342.04      5.38 o 
  -4   2  12       16.00       18.88      3.20 o 
  -3   2  12       89.87       88.56      1.87 o 
  -2   2  12      892.20      863.86      6.40 o 
  -1   2  12       55.43       86.72      1.29 o 
   0   2  12     2556.95     2765.99     18.18 o 
   1   2  12      245.02      273.21      2.22 o 
   2   2  12      583.10      581.60      4.01 o 
   3   2  12      237.49      247.54      2.83 o 
   4   2  12       15.93       16.33      1.48 o 
   5   2  12      217.32      212.69      3.95 o 
   6   2  12       20.64       24.44      2.54 o 
   7   2  12       26.43       31.33      3.81 o 
   8   2  12       11.10       15.68      2.48 o 
  -9   3  12      101.90      100.65      4.08 o 
  -8   3  12        9.78       10.34      3.42 o 
  -7   3  12      189.45      182.60      4.29 o 
  -6   3  12      165.79      169.97      3.90 o 
  -5   3  12        6.71        8.98      1.57 o 
  -4   3  12       94.42       84.05      2.51 o 
  -3   3  12       20.35       25.84      1.06 o 
  -2   3  12      315.16      313.83      2.60 o 
  -1   3  12      124.40      148.22      2.49 o 
   0   3  12     1220.62     1290.18      9.01 o 
   1   3  12      390.34      371.18      3.20 o 
   2   3  12      205.06      241.84      2.39 o 
   3   3  12      113.56      121.54      2.70 o 
   4   3  12      610.06      578.79      7.74 o 
   5   3  12       50.75       43.55      2.19 o 
   6   3  12      285.29      258.63      4.78 o 
   7   3  12      341.48      338.00      5.87 o 
   8   3  12       73.39       73.12      5.35 o 
  -9   4  12        0.14       -0.50      2.77 o 
  -8   4  12       70.69       71.07      3.47 o 
  -7   4  12       68.88       74.69      4.72 o 
  -6   4  12       45.72       45.96      2.44 o 
  -5   4  12       13.15       13.69      1.69 o 
  -4   4  12        2.71        3.41      0.98 o 
  -3   4  12      242.13      248.90      2.39 o 
  -2   4  12       70.84       95.67      1.58 o 
  -1   4  12      460.87      542.24      4.00 o 
   0   4  12      756.64      757.98      5.77 o 
   1   4  12       16.30       20.18      0.85 o 
   2   4  12     1056.17     1036.90      7.51 o 
   3   4  12       15.64       11.69      1.33 o 
   4   4  12        2.36        3.13      1.28 o 
   5   4  12        0.84        0.73      1.35 o 
   6   4  12       11.82        9.99      1.76 o 
   7   4  12      375.72      366.63      8.88 o 
   8   4  12       42.17       41.34      2.78 o 
  -8   5  12      118.27      115.97      4.16 o 
  -7   5  12       21.97       22.40      3.38 o 
  -6   5  12        3.48        2.36      1.56 o 
  -5   5  12      271.70      267.06      6.56 o 
  -4   5  12      422.63      423.65      4.74 o 
  -3   5  12      383.90      397.01      3.39 o 
  -2   5  12      364.31      324.06      2.90 o 
  -1   5  12        1.38        2.40      0.56 o 
   0   5  12      699.19      671.71      5.34 o 
   1   5  12        6.51       15.13      0.80 o 
   2   5  12      199.80      184.64      2.77 o 
   3   5  12      524.55      484.72      7.21 o 
   4   5  12      659.27      604.45      7.90 o 
   5   5  12      299.44      285.72      5.06 o 
   6   5  12       28.20       28.63      2.27 o 
   7   5  12      145.11      143.10      5.54 o 
   8   5  12       19.43       29.13      3.34 o 
  -8   6  12       63.58       77.76      3.77 o 
  -7   6  12        5.27        6.57      2.14 o 
  -6   6  12      325.13      307.33      5.94 o 
  -5   6  12      137.50      130.91      2.73 o 
  -4   6  12       22.04       22.71      1.18 o 
  -3   6  12       21.47       20.18      0.96 o 
  -2   6  12        0.46        0.14      0.64 o 
  -1   6  12      569.39      569.62      4.40 o 
   0   6  12      881.33      829.55      5.28 o 
   1   6  12       19.81       20.67      1.73 o 
   2   6  12       34.53       38.29      3.05 o 
   3   6  12        5.77        4.31      1.35 o 
   4   6  12        3.68        5.15      1.49 o 
   5   6  12      123.28      108.50      3.28 o 
   6   6  12       53.89       55.58      4.95 o 
   7   6  12       14.54       17.18      2.85 o 
  -7   7  12      437.55      425.24     11.64 o 
  -6   7  12       89.83       83.60      3.45 o 
  -5   7  12        6.01        0.73      1.71 o 
  -4   7  12      100.09       94.98      1.60 o 
  -3   7  12       11.81       11.11      0.82 o 
  -2   7  12       53.73       40.38      1.29 o 
  -1   7  12        2.11        3.58      0.64 o 
   0   7  12       32.26       36.22      1.70 o 
   1   7  12      367.31      328.85      4.09 o 
   2   7  12     2192.72     2130.01     21.79 o 
   3   7  12       53.49       48.16      6.25 o 
   4   7  12      432.78      401.27      6.31 o 
   5   7  12       28.52       36.28      3.16 o 
   6   7  12       40.23       50.72      2.83 o 
   7   7  12        0.38        3.18      2.48 o 
  -7   8  12        5.13        8.86      2.39 o 
  -6   8  12        3.35        3.52      2.11 o 
  -5   8  12      103.93       94.11      3.38 o 
  -4   8  12        5.99        7.44      1.34 o 
  -3   8  12       27.49       29.91      1.39 o 
  -2   8  12       84.63       80.84      1.68 o 
  -1   8  12      209.03      191.66      2.66 o 
   0   8  12      115.42      109.18      2.07 o 
   1   8  12      416.65      390.69      5.85 o 
   2   8  12       80.47       73.38      2.63 o 
   3   8  12        0.72        3.22      1.48 o 
   4   8  12      208.73      206.28      8.81 o 
   5   8  12       20.85       32.56      2.52 o 
   6   8  12        0.72        2.22      1.95 o 
  -6   9  12        1.66        3.18      3.09 o 
  -5   9  12       28.21       34.56      2.76 o 
  -4   9  12       73.38       75.40      2.44 o 
  -3   9  12       27.44       38.33      1.46 o 
  -2   9  12       39.33       37.57      1.52 o 
  -1   9  12      112.12      100.69      2.07 o 
   0   9  12      101.12       99.84      2.44 o 
   1   9  12        2.77        4.47      1.37 o 
   2   9  12      436.24      407.58      6.36 o 
   3   9  12       64.41       56.53      2.91 o 
   4   9  12        0.57        3.07      3.75 o 
   5   9  12        0.62        3.54      3.03 o 
  -6  10  12      422.25      457.13     12.50 o 
  -5  10  12        1.49        6.61      2.24 o 
  -4  10  12       71.89       80.51      2.64 o 
  -3  10  12       85.63       92.69      3.35 o 
  -2  10  12        0.31        0.82      1.11 o 
  -1  10  12        8.11        6.26      1.26 o 
   0  10  12       60.13       51.95      2.03 o 
   1  10  12      468.91      463.66      7.02 o 
   2  10  12      112.55      109.50      3.34 o 
   3  10  12        5.69       11.53      1.90 o 
   4  10  12       14.66       19.67      6.35 o 
  -5  11  12       12.04       11.69      2.46 o 
  -4  11  12       90.98       96.62      5.23 o 
  -3  11  12      171.86      179.60      4.77 o 
  -2  11  12        7.58        8.72      1.89 o 
  -1  11  12        7.17        6.53      1.39 o 
   0  11  12       38.13       39.13      2.02 o 
   1  11  12       17.35       17.13      1.95 o 
   2  11  12        3.42        4.06      1.67 o 
   3  11  12       55.13       67.12      5.31 o 
  -3  12  12       24.28       27.71      2.68 o 
  -2  12  12       31.20       28.54      2.67 o 
  -1  12  12       60.31       65.00      3.99 o 
   0  12  12        0.01       -0.90      1.78 o 
   1  12  12      138.61      138.54      3.94 o 
   2  12  12        5.02       12.34      2.48 o 
  -9   0  13      147.67      132.83      6.13 o 
  -7   0  13       49.37       46.74      3.73 o 
  -5   0  13        0.07        1.02      1.93 o 
  -3   0  13       15.06       10.69      1.73 o 
  -1   0  13      102.03      114.46      1.59 o 
   1   0  13       12.33       18.60      1.14 o 
   3   0  13      159.76      152.29      3.62 o 
   5   0  13     1887.61     1824.01     18.69 o 
   7   0  13      518.11      469.59     11.36 o 
  -9   1  13       43.62       47.18      3.24 o 
  -8   1  13        8.58        8.94      2.67 o 
  -7   1  13        0.07       -1.53      1.53 o 
  -6   1  13      156.21      157.63      3.78 o 
  -5   1  13      308.27      314.20      5.14 o 
  -4   1  13      278.74      295.49      5.88 o 
  -3   1  13      388.55      417.29      5.51 o 
  -2   1  13       61.22       54.60      1.44 o 
  -1   1  13     1070.49     1223.49      8.57 o 
   0   1  13     1122.15     1166.74      7.30 o 
   1   1  13      179.56      239.79      2.05 o 
   2   1  13       31.86       32.80      0.83 o 
   3   1  13      264.44      257.09      2.27 o 
   4   1  13       26.49       24.22      1.20 o 
   5   1  13       29.09       27.77      1.85 o 
   6   1  13      264.59      275.20      4.77 o 
   7   1  13       59.07       63.13      3.33 o 
   8   1  13        0.92        0.76      2.20 o 
  -9   2  13        9.98        6.45      3.58 o 
  -8   2  13       47.54       44.97      2.95 o 
  -7   2  13       10.78       12.18      1.99 o 
  -6   2  13       85.14       88.28      3.01 o 
  -5   2  13      184.23      177.30      3.80 o 
  -4   2  13       30.59       29.70      1.83 o 
  -3   2  13      509.00      523.33      6.51 o 
  -2   2  13      707.31      711.21      7.04 o 
  -1   2  13        3.74       11.29      0.63 o 
   0   2  13     2015.60     2310.81     15.39 o 
   1   2  13       14.50       14.74      0.62 o 
   2   2  13       21.83       27.80      1.78 o 
   3   2  13      168.26      169.52      2.18 o 
   4   2  13       20.96       24.26      1.73 o 
   5   2  13      259.30      253.14      4.42 o 
   6   2  13      107.99      108.77      3.11 o 
   7   2  13      126.87      121.55      5.82 o 
   8   2  13      342.91      336.15      7.09 o 
  -9   3  13        1.96        0.29      2.28 o 
  -8   3  13       78.60       67.53      4.99 o 
  -7   3  13       33.59       40.21      2.64 o 
  -6   3  13       16.08       15.78      1.95 o 
  -5   3  13       50.44       48.73      2.35 o 
  -4   3  13       12.03       15.01      3.24 o 
  -3   3  13       97.49      107.86      1.90 o 
  -2   3  13      500.79      488.53      4.13 o 
  -1   3  13      253.86      309.60      2.91 o 
   0   3  13      391.60      426.09      3.61 o 
   1   3  13      169.01      167.29      1.93 o 
   2   3  13        6.22        3.99      0.58 o 
   3   3  13        2.86        2.16      1.06 o 
   4   3  13       26.86       27.60      1.76 o 
   5   3  13      120.11      121.14      3.12 o 
   6   3  13       13.88       24.98      4.62 o 
   7   3  13       10.06       10.95      2.52 o 
   8   3  13        0.04        2.83      3.22 o 
  -8   4  13       28.79       29.54      2.88 o 
  -7   4  13        3.45        2.75      1.79 o 
  -6   4  13       17.32       17.12      1.94 o 
  -5   4  13        1.12        0.49      1.37 o 
  -4   4  13      984.78      943.21     10.65 o 
  -3   4  13        0.10        1.41      0.61 o 
  -2   4  13      914.23      852.33      5.85 o 
  -1   4  13      848.54      891.87      6.72 o 
   0   4  13       88.27      100.79      1.55 o 
   1   4  13       21.08       16.24      0.78 o 
   2   4  13       21.87       20.77      1.19 o 
   3   4  13      562.86      554.90      7.07 o 
   4   4  13       60.86       49.37      2.17 o 
   5   4  13       89.20       89.06      2.85 o 
   6   4  13        1.71        6.29      2.42 o 
   7   4  13      154.57      150.79      4.03 o 
  -8   5  13        4.30        5.07      2.32 o 
  -7   5  13        1.19       -1.07      1.80 o 
  -6   5  13       58.77       60.08      2.65 o 
  -5   5  13       95.47       96.21      3.22 o 
  -4   5  13      247.73      260.12      4.46 o 
  -3   5  13       73.05       79.11      2.82 o 
  -2   5  13      772.46      765.05      5.48 o 
  -1   5  13        2.89        6.20      0.96 o 
   0   5  13     1487.22     1420.34     10.10 o 
   1   5  13       10.19       13.61      0.78 o 
   2   5  13        0.00       -1.19      1.19 o 
   3   5  13      127.17      121.77      2.97 o 
   4   5  13      101.12      108.07      2.99 o 
   5   5  13      151.01      135.23      3.51 o 
   6   5  13       15.94       19.40      2.12 o 
   7   5  13        6.46       11.86      2.20 o 
   8   5  13       86.72       91.87      4.56 o 
  -8   6  13      241.52      231.43      7.23 o 
  -7   6  13       24.49       19.91      2.58 o 
  -6   6  13      181.70      174.12      5.13 o 
  -5   6  13       41.80       49.26      2.40 o 
  -4   6  13        2.13        0.48      0.82 o 
  -3   6  13       22.37       31.83      1.14 o 
  -2   6  13      232.08      222.94      2.42 o 
  -1   6  13      176.19      149.32      1.94 o 
   0   6  13     1915.65     1876.37     13.11 o 
   1   6  13      784.78      750.21      7.16 o 
   2   6  13     1530.03     1432.31     15.30 o 
   3   6  13      275.96      242.58      4.38 o 
   4   6  13        1.73        1.95      1.69 o 
   5   6  13        3.64        2.53      1.58 o 
   6   6  13       18.10       20.63      2.22 o 
   7   6  13       25.94       26.33      4.03 o 
  -7   7  13        2.92       10.46      3.58 o 
  -6   7  13       38.69       43.51      3.56 o 
  -5   7  13       39.82       44.25      2.71 o 
  -4   7  13        4.68        2.73      0.86 o 
  -3   7  13      193.79      187.12      2.14 o 
  -2   7  13        2.87        1.25      0.65 o 
  -1   7  13       17.61       15.66      0.84 o 
   0   7  13      167.72      169.04      2.45 o 
   1   7  13       67.66       51.78      1.90 o 
   2   7  13     1988.26     1904.84     19.82 o 
   3   7  13       37.16       33.06      3.93 o 
   4   7  13       49.28       62.32      2.66 o 
   5   7  13        8.19       15.71      2.28 o 
   6   7  13        1.83        2.18      1.87 o 
  -7   8  13       11.63       10.06      2.56 o 
  -6   8  13       32.59       35.94      3.05 o 
  -5   8  13        0.51        0.85      1.75 o 
  -4   8  13      139.89      141.48      2.52 o 
  -3   8  13      127.04      112.50      1.90 o 
  -2   8  13      117.05      128.65      1.80 o 
  -1   8  13        4.55        9.71      1.01 o 
   0   8  13      701.49      679.99      6.40 o 
   1   8  13      284.39      257.42      4.59 o 
   2   8  13        2.35        2.21      1.38 o 
   3   8  13      227.42      220.12      4.48 o 
   4   8  13     1403.62     1394.52     20.34 o 
   5   8  13       41.57       35.95      2.61 o 
   6   8  13       14.95       17.20      2.38 o 
  -6   9  13       98.56      110.64      4.04 o 
  -5   9  13       39.39       42.82      2.93 o 
  -4   9  13      175.40      182.32      3.52 o 
  -3   9  13        5.49       11.14      1.07 o 
  -2   9  13        0.99        2.03      0.94 o 
  -1   9  13      228.96      214.61      3.00 o 
   0   9  13       49.20       43.43      1.86 o 
   1   9  13      119.24      111.98      3.13 o 
   2   9  13      122.53      120.47      3.35 o 
   3   9  13       49.80       54.01      2.65 o 
   4   9  13       11.09       12.29      2.08 o 
   5   9  13      454.09      485.89     12.38 o 
  -5  10  13       67.43       65.85      3.35 o 
  -4  10  13        0.17       -1.81      1.81 o 
  -3  10  13       16.11       17.59      2.10 o 
  -2  10  13      174.47      166.13      3.80 o 
  -1  10  13        6.00        6.66      1.82 o 
   0  10  13       50.88       47.87      2.04 o 
   1  10  13      112.69      116.00      3.33 o 
   2  10  13       95.02      101.28      4.44 o 
   3  10  13      203.57      210.20      4.73 o 
   4  10  13       31.50       26.28      2.47 o 
  -5  11  13       20.23       19.66      2.68 o 
  -3  11  13       98.57      109.91      5.39 o 
  -2  11  13        3.30        4.38      1.78 o 
  -1  11  13       10.36       13.47      1.56 o 
   0  11  13       31.11       31.15      1.94 o 
   1  11  13        9.57       15.63      2.04 o 
   2  11  13      287.91      283.11      9.26 o 
   3  11  13      211.64      218.95      5.00 o 
  -3  12  13       56.75       54.44      4.44 o 
  -2  12  13        5.46       12.38      2.24 o 
  -1  12  13       36.53       36.78      2.83 o 
   0  12  13       16.75       21.44      1.88 o 
   1  12  13       32.02       35.33      2.50 o 
  -8   0  14       91.03       96.50      5.11 o 
  -6   0  14        8.48        4.80      2.28 o 
  -4   0  14      247.95      230.63      5.82 o 
  -2   0  14      278.28      318.01      6.25 o 
   0   0  14       50.10       73.97      1.37 o 
   2   0  14        0.05        0.26      0.70 o 
   4   0  14      928.32      934.23     10.37 o 
   6   0  14      117.77       98.75      5.11 o 
   8   0  14      269.48      265.18      9.00 o 
  -9   1  14       17.71       23.70      2.73 o 
  -8   1  14        1.88       -0.37      2.95 o 
  -7   1  14        1.18       -0.85      1.65 o 
  -6   1  14        7.09       11.55      3.16 o 
  -5   1  14        7.23        8.52      1.55 o 
  -4   1  14      451.36      499.07      6.63 o 
  -3   1  14       21.53       18.97      1.47 o 
  -2   1  14     2202.71     2372.36     18.41 o 
  -1   1  14      545.92      588.36      4.61 o 
   0   1  14       18.43       20.36      1.69 o 
   1   1  14        0.00        0.73      0.40 o 
   2   1  14      313.50      347.68      2.76 o 
   3   1  14      141.10      128.69      1.57 o 
   4   1  14      148.97      149.47      2.28 o 
   5   1  14      257.89      249.25      4.28 o 
   6   1  14      520.43      508.00     11.52 o 
   7   1  14       11.44       16.06      2.43 o 
   8   1  14        0.06       -2.15      2.15 o 
  -9   2  14       50.69       50.00      5.07 o 
  -8   2  14        1.01        0.14      1.94 o 
  -7   2  14        0.79       -0.65      1.69 o 
  -6   2  14        4.64        5.82      2.73 o 
  -5   2  14      214.69      199.32      5.86 o 
  -4   2  14        4.24        2.89      3.16 o 
  -3   2  14      854.26      871.40      9.70 o 
  -2   2  14      201.79      234.71      2.40 o 
  -1   2  14      205.12      242.79      2.44 o 
   0   2  14      425.15      499.31      4.07 o 
   1   2  14        0.62        1.21      0.52 o 
   2   2  14      176.33      164.83      1.71 o 
   3   2  14      194.75      185.30      1.90 o 
   4   2  14       62.46       68.63      2.29 o 
   5   2  14      123.45      107.39      2.88 o 
   6   2  14        3.83       10.52      1.95 o 
   7   2  14        2.08        1.85      2.83 o 
   8   2  14        7.78       12.38      2.56 o 
  -9   3  14        1.07       -2.22      2.22 o 
  -8   3  14       22.04       18.75      3.85 o 
  -7   3  14       57.82       54.74      2.84 o 
  -6   3  14      293.60      299.96      5.37 o 
  -5   3  14      131.56      128.86      4.44 o 
  -4   3  14      116.56      117.77      5.76 o 
  -3   3  14       34.93       42.74      1.16 o 
  -2   3  14      609.47      605.51      4.93 o 
  -1   3  14        0.31        0.12      0.58 o 
   0   3  14      442.48      481.58      4.03 o 
   1   3  14        3.73        4.38      0.64 o 
   2   3  14      181.84      212.63      2.29 o 
   3   3  14        1.99        0.57      1.06 o 
   4   3  14      125.27      118.87      2.94 o 
   5   3  14      237.59      229.65      4.31 o 
   6   3  14       80.76       75.40      2.78 o 
   7   3  14        1.14        0.03      1.97 o 
  -8   4  14        5.46        9.12      3.50 o 
  -7   4  14       78.78       81.00      3.18 o 
  -6   4  14       11.35       12.25      1.86 o 
  -5   4  14       36.63       38.92      2.24 o 
  -4   4  14      634.81      641.92      8.05 o 
  -3   4  14       55.76       58.99      1.21 o 
  -2   4  14      178.42      179.27      1.96 o 
  -1   4  14        0.84        3.07      1.11 o 
   0   4  14       66.55       92.01      1.53 o 
   1   4  14      188.27      169.50      2.05 o 
   2   4  14      210.02      215.04      2.98 o 
   3   4  14      108.53       98.77      2.68 o 
   4   4  14       60.72       49.15      2.77 o 
   5   4  14       30.06       34.63      3.60 o 
   6   4  14       37.18       32.99      3.36 o 
   7   4  14        0.61        2.13      2.61 o 
  -8   5  14        0.01        0.01      2.77 o 
  -7   5  14       23.22       23.47      3.77 o 
  -6   5  14       17.63       26.88      3.64 o 
  -5   5  14       17.69       19.80      1.95 o 
  -4   5  14      260.68      247.43      6.43 o 
  -3   5  14      766.63      693.60      5.17 o 
  -2   5  14     1625.71     1623.41     10.40 o 
  -1   5  14       51.34       44.82      1.32 o 
   0   5  14        0.17        2.03      0.68 o 
   1   5  14       52.80       52.16      1.62 o 
   2   5  14        0.20        0.41      1.13 o 
   3   5  14      103.80      110.52      3.07 o 
   4   5  14        0.00       -1.07      1.25 o 
   5   5  14      205.03      172.49      3.94 o 
   6   5  14       46.71       50.07      2.62 o 
   7   5  14       91.81       98.65      4.95 o 
  -8   6  14        0.58        2.78      2.27 o 
  -7   6  14      145.47      137.36      4.34 o 
  -6   6  14       39.80       44.92      2.83 o 
  -5   6  14        6.29        5.94      1.63 o 
  -4   6  14        3.77        3.75      1.14 o 
  -3   6  14        0.19        0.45      0.67 o 
  -2   6  14      312.29      302.35      2.94 o 
  -1   6  14       88.50       90.56      1.58 o 
   0   6  14     2772.55     2727.52     18.50 o 
   1   6  14      104.56      111.91      2.29 o 
   2   6  14        3.18        9.03      1.17 o 
   3   6  14      254.13      202.96      4.04 o 
   4   6  14        1.28        3.10      1.45 o 
   5   6  14        1.84        2.22      1.59 o 
   6   6  14       54.51       59.42      2.84 o 
   7   6  14        2.20        3.62      3.01 o 
  -7   7  14        0.01       -1.93      2.08 o 
  -6   7  14       11.04       15.94      2.39 o 
  -5   7  14       83.53       82.49      3.23 o 
  -4   7  14      155.06      168.03      2.61 o 
  -3   7  14       48.46       51.53      1.26 o 
  -2   7  14      150.44      130.90      1.75 o 
  -1   7  14      913.38      827.71      5.50 o 
   0   7  14       73.46       71.54      1.98 o 
   1   7  14       73.55       88.97      2.83 o 
   2   7  14      940.73      900.99     10.73 o 
   3   7  14      324.33      292.17      5.11 o 
   4   7  14      328.58      332.50      5.73 o 
   5   7  14       11.78       15.72      2.08 o 
   6   7  14       56.83       63.97      3.05 o 
  -7   8  14       73.50       68.49      3.65 o 
  -6   8  14       73.01       75.35      6.33 o 
  -5   8  14       81.13      100.31      3.55 o 
  -4   8  14        1.56        0.78      1.15 o 
  -3   8  14       30.90       35.06      1.21 o 
  -2   8  14       48.98       48.70      1.27 o 
  -1   8  14      109.04       86.63      1.91 o 
   0   8  14      145.96      156.49      2.86 o 
   1   8  14       28.36       30.05      1.98 o 
   2   8  14       81.19       87.07      2.83 o 
   3   8  14       14.72       15.27      1.87 o 
   4   8  14      270.66      254.70      5.12 o 
   5   8  14       38.20       45.01      5.09 o 
   6   8  14        9.31       20.36      3.22 o 
  -6   9  14       17.77       20.75      2.71 o 
  -5   9  14        1.22       -0.88      1.95 o 
  -4   9  14       49.28       54.54      2.85 o 
  -3   9  14        0.05       -0.94      0.94 o 
  -2   9  14       12.82        8.35      1.09 o 
  -1   9  14        0.16        0.21      1.20 o 
   0   9  14       23.08       23.11      2.37 o 
   1   9  14       47.67       42.56      2.28 o 
   2   9  14       33.42       24.75      2.06 o 
   3   9  14        2.89        1.72      1.59 o 
   4   9  14      198.91      197.97      4.66 o 
   5   9  14      164.44      183.12      4.74 o 
  -5  10  14       64.68       62.16      3.33 o 
  -4  10  14        6.98        9.51      3.95 o 
  -3  10  14        1.70        5.82      2.48 o 
  -2  10  14       55.03       60.55      2.23 o 
  -1  10  14       89.43       89.37      2.16 o 
   0  10  14      629.33      627.34      8.66 o 
   1  10  14       96.26       92.08      3.09 o 
   2  10  14        0.98        0.55      2.36 o 
   3  10  14      159.22      192.44      4.57 o 
   4  10  14       34.30       43.05      2.78 o 
  -3  11  14       24.90       29.99      3.62 o 
  -2  11  14       72.90       79.03      3.39 o 
  -1  11  14       14.36       14.83      2.45 o 
   0  11  14        1.63        1.46      2.40 o 
   1  11  14      222.62      239.20      5.02 o 
   2  11  14       31.75       39.39      2.54 o 
   3  11  14        0.14        3.81      2.36 o 
  -3  12  14       61.72       64.23      4.72 o 
  -2  12  14       36.51       32.68      2.77 o 
  -1  12  14      112.32      119.78      4.21 o 
   0  12  14       42.80       46.41      2.70 o 
   1  12  14       93.18      100.24      4.52 o 
  -9   0  15        0.55       -2.87      2.87 o 
  -7   0  15        1.57        1.85      2.44 o 
  -5   0  15       41.27       32.16      2.95 o 
  -3   0  15      731.71      747.47     12.19 o 
  -1   0  15      120.18      123.33      1.77 o 
   1   0  15      589.65      635.56      7.95 o 
   3   0  15      113.46      107.68      2.23 o 
   5   0  15      179.55      189.59      6.25 o 
   7   0  15      889.00      857.46     17.22 o 
  -9   1  15       24.94       26.18      2.81 o 
  -8   1  15       24.77       25.92      2.61 o 
  -7   1  15        0.77       -2.08      3.18 o 
  -6   1  15      139.28      128.08      3.53 o 
  -5   1  15       52.06       52.50      2.37 o 
  -4   1  15        1.39        2.60      1.43 o 
  -3   1  15       83.16       94.50      2.50 o 
  -2   1  15     1147.38     1190.83     10.02 o 
  -1   1  15       93.27      114.13      1.63 o 
   0   1  15        1.33        3.61      0.47 o 
   1   1  15      213.50      200.55      1.93 o 
   2   1  15      309.93      340.74      2.77 o 
   3   1  15      622.03      574.62      4.56 o 
   4   1  15      145.93      132.04      2.20 o 
   5   1  15      467.81      434.50      6.17 o 
   6   1  15      273.73      279.88      5.82 o 
   7   1  15      416.54      405.56      7.64 o 
   8   1  15       41.25       44.03      3.60 o 
  -9   2  15        1.69       -0.47      3.34 o 
  -8   2  15      218.87      213.57      5.07 o 
  -7   2  15        1.95        1.18      2.30 o 
  -6   2  15      191.05      194.71      6.39 o 
  -5   2  15       74.35       78.75      2.76 o 
  -4   2  15      383.54      402.83      5.83 o 
  -3   2  15       49.91       52.95      2.10 o 
  -2   2  15      690.62      648.96      5.15 o 
  -1   2  15      236.91      251.51      2.64 o 
   0   2  15       75.43       75.35      1.32 o 
   1   2  15      568.43      574.94      4.10 o 
   2   2  15      202.60      214.65      2.05 o 
   3   2  15      272.78      283.10      2.61 o 
   4   2  15      208.65      194.36      3.68 o 
   5   2  15        1.02        1.42      4.74 o 
   6   2  15      472.97      448.71      6.66 o 
   7   2  15       15.43        9.20      3.46 o 
  -9   3  15        0.01       -3.03      3.03 o 
  -8   3  15       10.06        9.12      2.26 o 
  -7   3  15       24.75       27.63      2.61 o 
  -6   3  15      433.64      454.38      6.94 o 
  -5   3  15       54.45       52.15      2.42 o 
  -4   3  15       47.42       54.98      4.89 o 
  -3   3  15       19.70       22.53      0.98 o 
  -2   3  15       52.33       45.55      1.50 o 
  -1   3  15       12.39       18.71      0.90 o 
   0   3  15      489.57      452.18      3.90 o 
   1   3  15      132.76      141.77      1.84 o 
   2   3  15      242.95      239.37      2.51 o 
   3   3  15      137.39      120.08      2.29 o 
   4   3  15      105.46      113.04      2.92 o 
   5   3  15       85.57       77.02      3.32 o 
   6   3  15       40.34       46.60      3.54 o 
   7   3  15       25.40       23.77      5.37 o 
  -8   4  15        8.82       13.29      3.66 o 
  -7   4  15        5.96        7.20      2.03 o 
  -6   4  15        0.10       -1.35      1.55 o 
  -5   4  15       14.42       10.19      1.71 o 
  -4   4  15      448.84      486.26      8.18 o 
  -3   4  15        3.94       13.46      1.16 o 
  -2   4  15      219.50      214.40      3.63 o 
  -1   4  15      419.49      438.44      3.94 o 
   0   4  15        3.62        6.28      0.70 o 
   1   4  15      483.13      497.60      4.26 o 
   2   4  15      349.02      330.24      3.96 o 
   3   4  15       98.43       87.36      2.58 o 
   4   4  15        2.77        6.83      1.45 o 
   5   4  15       12.06        8.90      1.60 o 
   6   4  15       14.57       16.51      4.76 o 
   7   4  15      115.49      101.23      5.58 o 
  -8   5  15        0.56       -1.12      2.22 o 
  -7   5  15        2.52       -1.26      2.67 o 
  -6   5  15        6.57        5.53      1.79 o 
  -5   5  15        1.08        2.12      1.91 o 
  -4   5  15       13.90       19.35      2.04 o 
  -3   5  15        0.02        2.31      0.83 o 
  -2   5  15     3555.71     3611.39     23.72 o 
  -1   5  15      249.34      256.33      2.87 o 
   0   5  15      123.59      112.47      2.25 o 
   1   5  15        6.92        5.91      0.99 o 
   2   5  15      138.73      152.59      2.64 o 
   3   5  15      190.57      181.48      3.71 o 
   4   5  15       40.48       37.43      2.13 o 
   5   5  15       42.54       29.37      2.17 o 
   6   5  15        5.26        5.22      1.77 o 
   7   5  15        9.89        8.40      2.52 o 
  -7   6  15        4.55        3.36      2.14 o 
  -6   6  15      158.75      158.38      6.49 o 
  -5   6  15       40.14       42.41      2.41 o 
  -4   6  15       27.21       28.79      1.64 o 
  -3   6  15      100.48       81.21      1.77 o 
  -2   6  15      229.05      206.44      2.38 o 
  -1   6  15      492.48      470.35      4.37 o 
   0   6  15     1442.95     1309.92      9.66 o 
   1   6  15      216.32      182.42      2.94 o 
   2   6  15      896.10      864.66      8.28 o 
   3   6  15      145.10      100.67      2.94 o 
   4   6  15        7.14       15.29      3.52 o 
   5   6  15       63.66       57.98      3.60 o 
   6   6  15        4.45        4.75      1.82 o 
   7   6  15       23.71       31.02      3.26 o 
  -7   7  15        0.77       -1.06      2.03 o 
  -6   7  15       33.96       41.66      2.95 o 
  -5   7  15        0.01       -1.33      2.16 o 
  -4   7  15      317.80      315.81      3.71 o 
  -3   7  15        7.51        6.14      0.99 o 
  -2   7  15       95.17      100.44      1.75 o 
  -1   7  15      130.17      122.95      1.91 o 
   0   7  15      248.00      256.06      3.62 o 
   1   7  15      561.35      469.01      5.34 o 
   2   7  15      211.53      206.46      4.13 o 
   3   7  15       11.82       13.91      1.78 o 
   4   7  15        0.70       -0.10      2.02 o 
   5   7  15        0.22       -0.45      3.73 o 
   6   7  15      136.33      146.49      4.16 o 
  -6   8  15        9.72       11.13      2.37 o 
  -5   8  15       31.35       33.73      4.05 o 
  -4   8  15       44.63       47.47      2.04 o 
  -3   8  15       54.19       54.01      1.50 o 
  -2   8  15       81.10       70.29      1.46 o 
  -1   8  15      306.50      246.64      5.77 o 
   0   8  15      381.87      358.09      4.57 o 
   1   8  15      139.94      131.42      2.71 o 
   2   8  15       47.95       41.91      2.28 o 
   3   8  15       58.07       58.03      2.73 o 
   4   8  15        0.46        3.79      1.76 o 
   5   8  15        3.36        6.03      4.05 o 
  -6   9  15       53.53       53.13      3.54 o 
  -5   9  15       11.58        5.92      2.14 o 
  -4   9  15      136.10      151.85      5.09 o 
  -3   9  15       59.85       57.68      1.82 o 
  -2   9  15        2.60        3.36      1.00 o 
  -1   9  15      438.06      423.83      4.58 o 
   0   9  15       44.78       39.32      1.82 o 
   1   9  15      195.87      184.54      4.09 o 
   2   9  15       38.78       43.15      2.40 o 
   3   9  15        0.09        0.05      4.07 o 
   4   9  15        1.56        3.34      3.20 o 
   5   9  15       31.02       36.83      4.48 o 
  -5  10  15        0.04       -0.67      2.42 o 
  -4  10  15       15.80       15.37      2.99 o 
  -3  10  15       68.21       67.61      4.17 o 
  -2  10  15       22.64       28.65      1.54 o 
  -1  10  15       12.89       15.20      1.33 o 
   0  10  15        7.22        9.12      1.97 o 
   1  10  15        0.23        0.44      1.67 o 
   2  10  15       72.19       76.01      3.00 o 
   3  10  15      114.00      130.40      3.85 o 
   4  10  15        8.70        5.35      3.14 o 
  -2  11  15      187.86      189.67      6.96 o 
  -1  11  15        0.54       -0.05      1.32 o 
   0  11  15       49.84       59.15      2.84 o 
   1  11  15      121.30      126.71      3.77 o 
   2  11  15       41.95       48.09      4.66 o 
  -2  12  15        8.29       11.87      3.26 o 
  -1  12  15      118.77      122.53      4.29 o 
   0  12  15       19.40       20.06      2.25 o 
   1  12  15        2.55        5.98      2.40 o 
  -8   0  16       59.75       48.31      4.21 o 
  -6   0  16        6.05        8.41      2.56 o 
  -4   0  16     3976.63     3975.96     52.64 o 
  -2   0  16       36.86       46.54      2.63 o 
   0   0  16      243.31      293.68      3.22 o 
   2   0  16       19.36       20.46      1.78 o 
   4   0  16      199.65      171.06      3.34 o 
   6   0  16       11.60        7.59      3.07 o 
  -9   1  16        0.21       -2.04      2.04 o 
  -8   1  16        3.13        1.47      2.03 o 
  -7   1  16       12.75       13.48      2.12 o 
  -6   1  16      231.19      229.36      4.71 o 
  -5   1  16      126.67      127.35      6.19 o 
  -4   1  16       70.14       60.74      2.39 o 
  -3   1  16      623.46      620.83      7.60 o 
  -2   1  16      125.12      165.62      2.55 o 
  -1   1  16       87.60       85.96      1.39 o 
   0   1  16      351.48      419.73      3.26 o 
   1   1  16      147.78      148.68      1.67 o 
   2   1  16       21.37       19.91      0.81 o 
   3   1  16      204.34      211.64      2.16 o 
   4   1  16      945.96      901.91     10.36 o 
   5   1  16      635.55      607.59      7.90 o 
   6   1  16      414.88      390.44      7.12 o 
   7   1  16      491.63      476.76      8.45 o 
  -9   2  16       12.46       14.54      3.89 o 
  -8   2  16        9.23       18.99      3.85 o 
  -7   2  16        0.00       -1.07      1.73 o 
  -6   2  16       14.45       20.67      2.11 o 
  -5   2  16        9.98        9.49      1.68 o 
  -4   2  16       55.35       44.78      2.18 o 
  -3   2  16       28.17       28.62      1.78 o 
  -2   2  16      131.78      110.36      1.59 o 
  -1   2  16      119.23      105.81      1.60 o 
   0   2  16      202.24      239.26      2.51 o 
   1   2  16      359.66      296.16      2.56 o 
   2   2  16        3.73        4.44      0.60 o 
   3   2  16      831.54      785.53     10.10 o 
   4   2  16      301.35      288.39      4.70 o 
   5   2  16      202.05      177.64      5.92 o 
   6   2  16      187.00      183.63     13.23 o 
   7   2  16       70.38       68.87      5.07 o 
  -8   3  16       72.78       60.13      3.27 o 
  -7   3  16        5.75        6.74      2.03 o 
  -6   3  16       94.16      105.65      7.23 o 
  -5   3  16        1.17        0.36      1.43 o 
  -4   3  16      311.59      266.07      4.63 o 
  -3   3  16       14.80       18.88      1.40 o 
  -2   3  16      704.11      715.94      5.82 o 
  -1   3  16      638.15      613.61      5.02 o 
   0   3  16      314.65      304.39      3.00 o 
   1   3  16        1.84        1.09      0.60 o 
   2   3  16       13.30       23.65      1.02 o 
   3   3  16        0.98        3.54      0.98 o 
   4   3  16       44.76       39.44      2.71 o 
   5   3  16        1.66        0.86      3.05 o 
   6   3  16      120.50      121.60      3.40 o 
   7   3  16       28.57       21.86      3.81 o 
  -8   4  16       21.72       22.49      4.13 o 
  -7   4  16        3.48        5.69      1.96 o 
  -6   4  16       43.88       52.15      2.65 o 
  -5   4  16        2.83        2.60      1.59 o 
  -4   4  16     1478.30     1468.72     15.56 o 
  -3   4  16      306.47      280.79      6.88 o 
  -2   4  16      103.60      106.67      2.54 o 
  -1   4  16       88.18       88.28      1.62 o 
   0   4  16      254.62      237.29      2.95 o 
   1   4  16      342.33      314.54      3.45 o 
   2   4  16      177.66      182.11      2.84 o 
   3   4  16        2.40        1.83      1.21 o 
   4   4  16       19.36       22.48      1.83 o 
   5   4  16       48.06       38.18      2.26 o 
   6   4  16       13.49       14.49      1.92 o 
   7   4  16        6.40        7.60      4.19 o 
  -8   5  16       19.57       20.34      4.13 o 
  -7   5  16       26.01       29.01      4.09 o 
  -6   5  16        5.45        1.05      1.73 o 
  -5   5  16       54.59       50.58      2.57 o 
  -4   5  16       73.69       90.16      2.87 o 
  -3   5  16     1258.48     1157.47     10.28 o 
  -2   5  16     1699.50     1521.65     11.17 o 
  -1   5  16        5.97        9.06      0.92 o 
   0   5  16      295.10      315.22      3.24 o 
   1   5  16       87.20       81.57      1.97 o 
   2   5  16       86.47       68.28      1.95 o 
   3   5  16      432.84      363.77      5.59 o 
   4   5  16        0.60       -1.33      1.51 o 
   5   5  16      312.53      300.91      5.39 o 
   6   5  16       27.78       29.31      2.35 o 
   7   5  16       94.40       91.44      5.80 o 
  -7   6  16       14.69       19.21      2.65 o 
  -6   6  16       71.81       81.29      5.07 o 
  -5   6  16      119.97      116.08      3.36 o 
  -4   6  16      152.25      165.61      3.03 o 
  -3   6  16      187.97      175.13      2.99 o 
  -2   6  16      130.27      139.78      2.08 o 
  -1   6  16       32.65       30.63      1.34 o 
   0   6  16      909.18      929.08     10.28 o 
   1   6  16      813.32      735.70      7.25 o 
   2   6  16        9.15       13.38      1.32 o 
   3   6  16       17.94       11.36      1.61 o 
   4   6  16       84.85       76.07      3.18 o 
   5   6  16        1.75        4.47      1.70 o 
   6   6  16       23.54       27.67      2.42 o 
   7   6  16       32.99       35.93      3.38 o 
  -7   7  16       13.62       14.61      2.56 o 
  -6   7  16        0.49       -1.98      2.77 o 
  -5   7  16       16.15       15.01      2.13 o 
  -4   7  16       17.59       22.50      1.60 o 
  -3   7  16       58.11       48.65      1.76 o 
  -2   7  16      284.01      258.69      2.84 o 
  -1   7  16      127.40      131.47      2.58 o 
   0   7  16      144.75      135.24      2.64 o 
   1   7  16      184.49      141.58      2.75 o 
   2   7  16       91.51       85.08      2.78 o 
   3   7  16      220.43      191.65      4.52 o 
   4   7  16       27.99       39.36      2.43 o 
   5   7  16       65.56       59.72      2.89 o 
   6   7  16        0.04        0.76      1.79 o 
  -6   8  16        1.55       -1.86      2.01 o 
  -5   8  16       62.46       68.75      3.20 o 
  -4   8  16        5.06        2.74      1.13 o 
  -3   8  16       17.18       21.17      1.47 o 
  -2   8  16      130.81      119.47      2.01 o 
  -1   8  16        5.00        5.08      1.18 o 
   0   8  16      360.35      327.54      4.38 o 
   1   8  16      115.63      112.78      3.47 o 
   2   8  16       51.51       44.95      2.36 o 
   3   8  16      217.60      196.59      4.38 o 
   4   8  16       21.83       26.15      2.36 o 
   5   8  16       10.27       16.50      2.26 o 
  -6   9  16       20.50       19.63      2.72 o 
  -5   9  16       73.81       73.00      3.38 o 
  -4   9  16        8.57       13.43      4.17 o 
  -3   9  16       82.00       81.96      2.40 o 
  -2   9  16       46.79       62.07      1.85 o 
  -1   9  16        0.31        0.55      0.96 o 
   0   9  16       31.69       37.41      2.16 o 
   1   9  16       11.08        8.75      1.66 o 
   2   9  16        0.26        1.53      1.52 o 
   3   9  16       52.10       50.10      6.35 o 
   4   9  16       62.47       61.60      3.01 o 
  -5  10  16        0.42       -1.90      2.73 o 
  -2  10  16       73.29       88.27      2.50 o 
  -1  10  16      214.86      229.15      3.40 o 
   0  10  16       17.18       23.07      2.09 o 
   1  10  16       53.66       52.89      2.67 o 
   2  10  16       39.26       41.51      4.07 o 
   3  10  16        0.00       -0.32      1.63 o 
  -2  11  16       17.34       16.12      3.26 o 
  -1  11  16        1.44       -0.10      2.28 o 
   0  11  16        1.17       -0.64      1.53 o 
   1  11  16      133.86      154.81      4.17 o 
   2  11  16       34.30       35.53      2.59 o 
  -2  12  16        2.85        3.42      2.83 o 
  -1  12  16      287.60      303.67      9.28 o 
   0  12  16        4.48        1.69      2.24 o 
  -9   0  17       12.53        3.62      3.26 o 
  -7   0  17        0.40       -1.02      2.44 o 
  -5   0  17      371.61      373.91      8.41 o 
  -3   0  17      245.09      222.65      5.62 o 
  -1   0  17      645.51      617.45      5.67 o 
   1   0  17       15.87       20.60      1.04 o 
   3   0  17      463.19      436.34      4.65 o 
   5   0  17     4903.20     4690.65     66.55 o 
   7   0  17       86.51       72.17      5.15 o 
  -9   1  17        0.26       -0.72      2.22 o 
  -8   1  17        7.27       10.33      2.33 o 
  -7   1  17        0.01       -1.59      1.59 o 
  -6   1  17      747.35      713.80      9.48 o 
  -5   1  17        0.10        2.63      1.53 o 
  -4   1  17      288.61      279.01      4.75 o 
  -3   1  17       66.10       64.93      2.29 o 
  -2   1  17       12.59       12.65      1.18 o 
  -1   1  17      529.74      524.25      4.37 o 
   0   1  17      719.75      703.26      4.93 o 
   1   1  17       38.31       38.30      1.00 o 
   2   1  17      253.21      209.92      2.12 o 
   3   1  17      591.42      617.96      4.57 o 
   4   1  17      690.28      652.77     10.55 o 
   5   1  17       43.71       45.23      9.81 o 
   6   1  17       18.87       20.60      2.71 o 
   7   1  17      211.98      215.63      8.35 o 
  -8   2  17      750.18      729.25     11.28 o 
  -7   2  17       34.68       36.88      3.77 o 
  -6   2  17       20.55       17.28      2.10 o 
  -5   2  17       93.87       88.52      2.93 o 
  -4   2  17      140.09      134.09      3.30 o 
  -3   2  17       19.19       25.48      1.76 o 
  -2   2  17       22.24       25.27      1.28 o 
  -1   2  17        9.19       10.71      0.76 o 
   0   2  17      363.44      388.49      3.54 o 
   1   2  17     1070.66     1075.30      7.05 o 
   2   2  17      190.39      167.80      1.88 o 
   3   2  17      745.56      694.53      6.64 o 
   4   2  17      687.16      660.39     13.64 o 
   5   2  17        5.45        7.27      5.11 o 
   6   2  17      203.39      193.76      6.96 o 
   7   2  17       35.15       31.31      5.48 o 
  -8   3  17        4.96        4.97      2.30 o 
  -7   3  17       20.48       25.18      3.50 o 
  -6   3  17     1080.76     1088.03     12.93 o 
  -5   3  17        9.51       10.55      1.78 o 
  -4   3  17      121.12      122.19      3.40 o 
  -3   3  17      481.09      479.94      5.27 o 
  -2   3  17      348.20      335.18      3.30 o 
  -1   3  17     1018.69      954.08      7.25 o 
   0   3  17       84.48       88.08      1.59 o 
   1   3  17      180.04      177.48      2.21 o 
   2   3  17      538.87      498.83      4.34 o 
   3   3  17      370.10      359.94      4.32 o 
   4   3  17      155.51      125.40      3.14 o 
   5   3  17      124.23      119.11      4.91 o 
   6   3  17       80.39       82.99      2.97 o 
   7   3  17        0.75       -2.56      2.59 o 
  -8   4  17       92.23       99.69      5.90 o 
  -7   4  17       39.11       39.55      2.83 o 
  -6   4  17      458.47      448.33      7.05 o 
  -5   4  17      328.40      314.60      5.47 o 
  -4   4  17     3191.58     2998.30     28.99 o 
  -3   4  17        1.72        3.04      1.16 o 
  -2   4  17      353.54      348.50      3.50 o 
  -1   4  17        5.90        6.76      0.96 o 
   0   4  17       13.25        9.31      0.85 o 
   1   4  17      229.12      250.04      3.13 o 
   2   4  17       12.43       22.64      1.35 o 
   3   4  17       10.05       12.16      1.66 o 
   4   4  17       67.72       66.71      2.48 o 
   5   4  17      244.86      206.64      4.32 o 
   6   4  17       41.29       36.55      2.39 o 
   7   4  17       16.47       21.44      2.23 o 
  -8   5  17       67.84       74.29      3.79 o 
  -7   5  17      104.20      100.00      5.74 o 
  -6   5  17       16.09       16.35      2.12 o 
  -5   5  17       35.40       37.09      2.44 o 
  -4   5  17      246.54      249.77      4.65 o 
  -3   5  17      280.05      267.58      3.75 o 
  -2   5  17      933.75      886.53      7.10 o 
  -1   5  17        3.52        2.62      0.83 o 
   0   5  17       73.87       76.03      1.62 o 
   1   5  17       27.41       28.33      1.46 o 
   2   5  17      525.86      459.64      5.20 o 
   3   5  17      203.80      165.98      3.64 o 
   4   5  17        0.70        1.47      1.39 o 
   5   5  17       10.58       13.89      1.91 o 
   6   5  17        3.46        4.68      1.79 o 
   7   5  17       99.22       91.36      4.36 o 
  -7   6  17        0.00       -1.84      3.75 o 
  -6   6  17       51.92       51.34      4.44 o 
  -5   6  17       11.47       14.15      1.99 o 
  -4   6  17      165.45      152.40      2.96 o 
  -3   6  17       10.13        4.58      1.19 o 
  -2   6  17      606.67      535.14      4.96 o 
  -1   6  17        6.46        5.70      0.94 o 
   0   6  17      497.57      452.03      5.84 o 
   1   6  17      209.62      176.98      3.00 o 
   2   6  17       32.95       33.46      1.78 o 
   3   6  17      506.79      463.65      6.80 o 
   4   6  17       11.60       12.99      1.80 o 
   5   6  17        3.22        3.84      3.13 o 
   6   6  17       81.11       75.07      3.15 o 
  -7   7  17        0.30       -0.37      2.21 o 
  -6   7  17      148.81      155.93      4.55 o 
  -5   7  17        4.21        4.33      1.86 o 
  -4   7  17       10.43       13.08      1.63 o 
  -3   7  17      124.43      121.21      2.62 o 
  -2   7  17      112.05       99.21      2.02 o 
  -1   7  17      659.18      611.07      6.43 o 
   0   7  17       20.73       20.95      1.47 o 
   1   7  17      368.97      307.18      4.19 o 
   2   7  17      312.28      329.89      5.49 o 
   3   7  17      220.21      194.55      5.15 o 
   4   7  17        7.92       15.53      4.09 o 
   5   7  17        1.93        2.14      2.22 o 
   6   7  17       69.74       76.18      4.25 o 
  -6   8  17       42.33       48.44      6.96 o 
  -5   8  17        7.19        4.29      2.04 o 
  -4   8  17       13.91       20.42      1.48 o 
  -3   8  17       22.49       20.94      2.28 o 
  -2   8  17      112.75      122.09      2.62 o 
  -1   8  17      110.76       97.22      2.39 o 
   0   8  17       23.40       31.43      1.72 o 
   1   8  17      206.85      197.34      3.40 o 
   2   8  17        6.16        1.75      2.18 o 
   3   8  17      165.75      171.46      4.15 o 
   4   8  17      164.58      164.48      4.84 o 
   5   8  17      174.98      190.63      4.74 o 
  -6   9  17        7.55        2.88      2.31 o 
  -5   9  17       19.96       27.52      3.42 o 
  -4   9  17        9.01       13.59      2.48 o 
  -3   9  17        2.01        1.02      1.53 o 
  -2   9  17      171.58      172.86      3.24 o 
  -1   9  17       18.58       18.18      2.13 o 
   0   9  17      213.57      210.09      3.58 o 
   1   9  17       32.12       32.42      2.23 o 
   2   9  17       38.55       37.96      2.37 o 
   3   9  17      161.97      171.21      8.67 o 
   4   9  17       62.79       66.14      3.14 o 
  -5  10  17        1.91        1.60      2.14 o 
  -2  10  17       58.89       69.43      2.59 o 
  -1  10  17        6.00        7.45      1.44 o 
   0  10  17       55.85       51.93      3.28 o 
   1  10  17       12.38       15.49      1.99 o 
   2  10  17        0.00       -0.19      1.62 o 
   3  10  17       28.14       34.41      3.50 o 
  -1  11  17      125.09      122.62      3.81 o 
   0  11  17       60.36       70.71      3.07 o 
   1  11  17       14.12       20.19      2.22 o 
   2  11  17       13.01       19.18      3.58 o 
  -1  12  17        0.07        0.67      2.75 o 
  -8   0  18      106.79      108.81      5.50 o 
  -6   0  18      282.53      255.79      7.23 o 
  -4   0  18      134.99      128.23      4.60 o 
  -2   0  18     1992.23     1946.49     27.01 o 
   0   0  18      179.16      168.36      2.37 o 
   2   0  18     2471.75     2254.67     17.91 o 
   4   0  18     1996.10     1876.52     19.33 o 
   6   0  18        4.88       -0.98      2.56 o 
  -9   1  18        0.10       -2.03      2.20 o 
  -8   1  18        0.18        3.88      2.17 o 
  -7   1  18       18.32       21.75      2.43 o 
  -6   1  18      144.10      142.56      3.84 o 
  -5   1  18      174.83      160.29      3.81 o 
  -4   1  18      217.12      223.07      5.41 o 
  -3   1  18      463.42      458.52      6.28 o 
  -2   1  18       40.40       55.71      1.70 o 
  -1   1  18      274.31      313.79      3.05 o 
   0   1  18       78.47       79.65      1.38 o 
   1   1  18      659.96      628.06      4.56 o 
   2   1  18      119.27      108.92      1.57 o 
   3   1  18     2747.52     2616.13     15.86 o 
   4   1  18      223.64      220.50      4.11 o 
   5   1  18       24.23       24.82      1.93 o 
   6   1  18      366.95      336.42     10.44 o 
   7   1  18       68.47       77.27      3.82 o 
  -9   2  18       17.78       20.56      3.81 o 
  -8   2  18      122.14      155.23      4.61 o 
  -7   2  18        4.84        6.92      2.08 o 
  -6   2  18        2.42        8.24      1.92 o 
  -5   2  18      509.05      474.89      6.97 o 
  -4   2  18      438.46      435.99      6.86 o 
  -3   2  18       43.12       40.07      2.08 o 
  -2   2  18       21.70       27.37      1.38 o 
  -1   2  18       70.09       65.61      1.87 o 
   0   2  18      289.21      255.24      2.74 o 
   1   2  18     1301.76     1257.91      8.13 o 
   2   2  18       27.28       24.97      1.00 o 
   3   2  18      156.20      140.75      2.20 o 
   4   2  18       30.76       38.76      3.66 o 
   5   2  18       60.91       50.64      2.35 o 
   6   2  18        0.30       -2.32      2.32 o 
   7   2  18        8.80        6.48      2.91 o 
  -8   3  18      206.88      214.30      5.24 o 
  -7   3  18        0.99        2.95      1.97 o 
  -6   3  18     1241.86     1186.59     13.91 o 
  -5   3  18      132.48      122.75      4.13 o 
  -4   3  18      553.55      521.05      7.16 o 
  -3   3  18      114.12      104.74      2.53 o 
  -2   3  18       29.58       30.30      2.07 o 
  -1   3  18      788.49      725.52      6.07 o 
   0   3  18        1.03        1.45      0.74 o 
   1   3  18      800.95      775.61      6.14 o 
   2   3  18      345.01      321.79      3.25 o 
   3   3  18       41.93       39.06      1.99 o 
   4   3  18       63.37       54.67      4.07 o 
   5   3  18       89.87       85.54      2.86 o 
   6   3  18       41.19       40.78      2.39 o 
   7   3  18       19.73       20.48      3.81 o 
  -8   4  18        0.05       -2.52      3.18 o 
  -7   4  18       38.43       45.95      2.94 o 
  -6   4  18      230.63      229.43      4.91 o 
  -5   4  18      409.17      403.51      6.39 o 
  -4   4  18      406.33      423.15      6.34 o 
  -3   4  18      285.84      288.20      3.92 o 
  -2   4  18       99.50      110.37      2.68 o 
  -1   4  18      528.73      524.70      4.66 o 
   0   4  18       87.57       76.13      1.60 o 
   1   4  18      860.37      835.73      6.58 o 
   2   4  18      416.33      355.25      4.33 o 
   3   4  18      778.10      707.52     11.37 o 
   4   4  18      135.00      129.90      3.31 o 
   5   4  18       50.33       47.91      2.45 o 
   6   4  18        0.76        0.98      3.18 o 
  -7   5  18       19.67       18.99      3.81 o 
  -6   5  18       11.44       14.33      3.87 o 
  -5   5  18       72.74       69.93      2.90 o 
  -4   5  18      384.65      339.46      5.56 o 
  -3   5  18        0.21       -1.05      1.05 o 
  -2   5  18      127.22      138.25      2.22 o 
  -1   5  18       60.06       68.50      2.64 o 
   0   5  18       12.97       18.02      1.07 o 
   1   5  18       41.51       38.96      1.67 o 
   2   5  18      698.79      654.29      6.76 o 
   3   5  18       10.80        6.31      2.18 o 
   4   5  18      105.61       89.74      2.92 o 
   5   5  18      132.55      131.80      3.62 o 
   6   5  18       42.23       41.54      2.60 o 
   7   5  18        5.42       13.88      2.52 o 
  -7   6  18       11.56        8.45      3.50 o 
  -6   6  18        1.18       -0.70      1.86 o 
  -5   6  18        5.40        9.76      1.92 o 
  -4   6  18       59.82       52.24      2.06 o 
  -3   6  18       12.54       11.74      1.37 o 
  -2   6  18      482.00      471.21      4.57 o 
  -1   6  18      163.76      158.32      2.41 o 
   0   6  18       17.24       25.57      1.61 o 
   1   6  18      239.81      265.70      3.78 o 
   2   6  18       35.61       37.97      1.78 o 
   3   6  18        1.47        2.32      2.26 o 
   4   6  18       17.91       21.99      3.26 o 
   5   6  18       74.46       65.06      2.88 o 
   6   6  18        1.35        1.54      1.79 o 
  -7   7  18        0.07       -1.31      4.01 o 
  -6   7  18       59.70       72.99      3.77 o 
  -5   7  18        8.87        7.48      1.98 o 
  -4   7  18      105.75      108.13      2.65 o 
  -3   7  18       49.08       47.38      1.95 o 
  -2   7  18        0.86        1.38      0.96 o 
  -1   7  18       16.63       12.61      1.34 o 
   0   7  18        0.12        0.74      1.09 o 
   1   7  18        1.05        3.70      1.20 o 
   2   7  18       91.09       93.44      2.44 o 
   3   7  18      112.12      110.75      3.34 o 
   4   7  18      294.71      293.77      5.53 o 
   5   7  18        0.04        2.33      2.83 o 
  -6   8  18       36.35       43.61      3.22 o 
  -5   8  18       90.32      104.87      3.80 o 
  -4   8  18       39.17       43.88      1.83 o 
  -3   8  18      452.58      442.59      5.44 o 
  -2   8  18       49.26       51.96      1.98 o 
  -1   8  18        0.29        1.53      1.14 o 
   0   8  18       29.90       32.35      1.74 o 
   1   8  18       31.36       33.96      1.84 o 
   2   8  18      169.18      153.93      8.47 o 
   3   8  18       15.49       15.13      2.04 o 
   4   8  18       69.93       73.31      3.12 o 
   5   8  18       17.48       27.61      2.79 o 
  -6   9  18        6.03        2.52      3.46 o 
  -5   9  18       15.77       19.97      2.59 o 
  -4   9  18       36.10       42.84      2.85 o 
  -3   9  18       25.47       23.04      2.13 o 
  -2   9  18      232.21      239.86      4.65 o 
  -1   9  18      198.35      184.75      3.38 o 
   0   9  18        0.00       -1.19      1.19 o 
   1   9  18       27.57       22.80      2.06 o 
   2   9  18       29.23       33.75      2.42 o 
   3   9  18        3.16        5.63      1.82 o 
   4   9  18       94.19       97.35      3.61 o 
  -5  10  18      133.74      135.30      6.56 o 
  -2  10  18        0.00        4.28      1.69 o 
  -1  10  18       78.03       69.93      2.44 o 
   0  10  18       76.93       78.98      3.06 o 
   1  10  18      163.33      171.24      4.32 o 
   2  10  18       19.95       23.51      2.30 o 
   3  10  18      105.25      100.67      5.70 o 
  -1  11  18       53.49       58.43      3.04 o 
   0  11  18      172.49      185.77      4.61 o 
   1  11  18       32.76       35.65      4.38 o 
  -9   0  19       54.21       51.30      4.76 o 
  -7   0  19      168.36      151.15      5.98 o 
  -5   0  19      488.70      468.33      9.87 o 
  -3   0  19       14.47       25.20      2.63 o 
  -1   0  19      267.43      257.54      3.07 o 
   1   0  19      126.00      132.71      2.22 o 
   3   0  19      107.76       92.10      2.10 o 
   5   0  19      725.03      731.90     14.58 o 
   7   0  19      105.29      105.31      5.94 o 
  -9   1  19        8.54        9.43      3.62 o 
  -8   1  19        1.05        2.36      2.23 o 
  -7   1  19      385.82      374.92     10.20 o 
  -6   1  19       47.49       49.59      2.69 o 
  -5   1  19       75.29       77.50      3.13 o 
  -4   1  19        3.28        4.04      1.44 o 
  -3   1  19      172.84      166.71      3.54 o 
  -2   1  19       97.06       76.14      1.92 o 
  -1   1  19      462.71      426.99      3.37 o 
   0   1  19        2.70        2.66      0.63 o 
   1   1  19      236.07      219.09      2.25 o 
   2   1  19     1425.41     1343.16      8.70 o 
   3   1  19     1651.76     1536.38      9.86 o 
   4   1  19       17.27       23.83      1.81 o 
   5   1  19      135.59      131.28      4.02 o 
   6   1  19       50.79       58.69      3.27 o 
   7   1  19       82.45       84.03      3.94 o 
  -9   2  19        0.04        5.07      3.42 o 
  -8   2  19      534.85      497.65      8.30 o 
  -7   2  19       16.46       19.02      2.43 o 
  -6   2  19      822.20      781.57     10.28 o 
  -5   2  19      354.35      332.12      5.69 o 
  -4   2  19       46.92       38.51      2.19 o 
  -3   2  19      133.17      118.97      3.01 o 
  -2   2  19       24.44       26.45      1.42 o 
  -1   2  19      376.23      410.54      4.40 o 
   0   2  19      541.41      536.59      4.63 o 
   1   2  19     1489.73     1466.90      9.38 o 
   2   2  19        5.27        6.51      0.89 o 
   3   2  19       69.21       54.96      1.87 o 
   4   2  19       28.09       25.83      3.66 o 
   5   2  19        7.14        8.85      2.79 o 
   6   2  19       86.24       75.08      4.91 o 
   7   2  19       46.45       40.00      3.71 o 
  -8   3  19      314.05      317.47      7.84 o 
  -7   3  19      199.83      203.48      4.92 o 
  -6   3  19      184.44      202.42      4.65 o 
  -5   3  19        8.97        8.50      1.86 o 
  -4   3  19      197.82      211.22      4.27 o 
  -3   3  19      322.64      314.16      4.13 o 
  -2   3  19      301.11      282.64      3.74 o 
  -1   3  19      338.34      354.19      3.52 o 
   0   3  19        2.10        1.52      0.75 o 
   1   3  19     1063.19      949.95      7.31 o 
   2   3  19       12.57       13.07      1.21 o 
   3   3  19      562.10      495.14      5.49 o 
   4   3  19      149.58      149.26      3.51 o 
   5   3  19       67.07       59.07      2.55 o 
   6   3  19        2.17        7.66      3.58 o 
  -8   4  19       17.69       18.00      4.21 o 
  -7   4  19        0.32       -1.56      1.86 o 
  -6   4  19      143.20      134.10      3.88 o 
  -5   4  19       39.08       46.61      2.59 o 
  -4   4  19        5.77       13.02      1.83 o 
  -3   4  19      519.83      482.44      5.49 o 
  -2   4  19       35.84       37.41      1.68 o 
  -1   4  19      211.35      205.99      2.59 o 
   0   4  19      747.69      670.72      5.62 o 
   1   4  19       33.12       47.72      2.45 o 
   2   4  19      236.59      230.98      3.41 o 
   3   4  19      183.74      189.70      4.48 o 
   4   4  19      180.71      164.04      3.75 o 
   5   4  19       36.71       28.53      2.18 o 
   6   4  19       65.09       71.50      2.92 o 
  -7   5  19        1.16        1.38      2.06 o 
  -6   5  19       62.79       53.40      2.94 o 
  -5   5  19      159.50      151.20      7.17 o 
  -4   5  19      284.72      292.25      6.11 o 
  -3   5  19       22.14       28.64      2.31 o 
  -2   5  19       74.74       78.38      3.08 o 
  -1   5  19       65.55       55.77      1.55 o 
   0   5  19     1339.91     1276.24      9.55 o 
   1   5  19      307.84      289.03      3.90 o 
   2   5  19      247.64      228.70      3.50 o 
   3   5  19        0.00        2.21      1.33 o 
   4   5  19       54.99       54.51      2.50 o 
   5   5  19       29.59       30.53      4.17 o 
   6   5  19       32.88       33.82      2.83 o 
   7   5  19      173.13      178.03      5.74 o 
  -7   6  19       46.76       53.19      4.87 o 
  -6   6  19       10.85       12.32      2.24 o 
  -5   6  19      120.27      124.65      3.65 o 
  -4   6  19       59.04       66.94      2.24 o 
  -3   6  19       25.91       32.31      1.74 o 
  -2   6  19       46.95       48.59      2.13 o 
  -1   6  19      127.17      123.72      2.15 o 
   0   6  19      127.47      110.92      2.46 o 
   1   6  19      540.39      465.16      5.41 o 
   2   6  19      213.63      197.61      3.34 o 
   3   6  19      206.60      196.18      4.21 o 
   4   6  19       58.36       61.83      2.73 o 
   5   6  19       26.34       22.77      3.18 o 
   6   6  19        4.93       11.90      3.91 o 
  -6   7  19       29.05       33.35      2.92 o 
  -5   7  19        4.44        3.34      1.93 o 
  -4   7  19      157.92      158.41      3.19 o 
  -3   7  19       32.85       30.20      2.30 o 
  -2   7  19       79.64       76.43      2.20 o 
  -1   7  19       54.59       46.28      1.87 o 
   0   7  19      301.86      272.09      3.94 o 
   1   7  19        6.61        5.69      1.25 o 
   2   7  19       42.86       36.37      1.88 o 
   3   7  19        8.47        6.63      1.68 o 
   4   7  19        8.24       14.01      4.34 o 
   5   7  19       65.95       70.23      5.78 o 
  -6   8  19       61.55       72.92      7.15 o 
  -5   8  19        9.78       10.32      2.27 o 
  -4   8  19       56.24       57.77      2.00 o 
  -3   8  19        1.24        1.67      1.12 o 
  -2   8  19       32.55       36.87      2.27 o 
  -1   8  19      234.65      203.83      3.48 o 
   0   8  19       14.90       18.17      2.06 o 
   1   8  19       24.82       22.57      1.68 o 
   2   8  19       16.52       20.10      2.04 o 
   3   8  19       60.72       58.38      2.80 o 
   4   8  19        8.25        6.80      2.93 o 
  -5   9  19       61.28       57.14      3.28 o 
  -4   9  19       45.77       55.42      2.43 o 
  -3   9  19        0.00       -0.72      1.63 o 
  -2   9  19       12.13        9.34      1.83 o 
  -1   9  19       26.55       33.93      1.93 o 
   0   9  19       14.86       14.83      1.59 o 
   1   9  19       11.95       11.42      1.85 o 
   2   9  19        2.81        1.07      1.55 o 
   3   9  19        6.17        4.03      1.77 o 
  -3  10  19       19.13       27.87      3.30 o 
  -2  10  19       88.17       96.33      5.25 o 
  -1  10  19       19.27       21.78      1.84 o 
   0  10  19        0.02        0.34      1.56 o 
   1  10  19        9.50        9.98      2.97 o 
   2  10  19       33.66       38.29      2.65 o 
  -2  11  19        2.94        0.71      2.40 o 
  -1  11  19       74.11       81.44      3.33 o 
   0  11  19       25.92       33.50      2.59 o 
   1  11  19        5.85        6.64      2.95 o 
  -8   0  20      200.95      195.56      7.23 o 
  -6   0  20      548.58      534.53     11.32 o 
  -4   0  20      103.12       83.89      4.01 o 
  -2   0  20     1986.07     1934.30     27.12 o 
   0   0  20        2.28        0.18      0.77 o 
   2   0  20      271.82      261.20      3.40 o 
   4   0  20      590.17      610.48     12.46 o 
   6   0  20       43.03       36.91      4.05 o 
  -8   1  20       89.67       91.95      3.83 o 
  -7   1  20      266.39      252.73      5.47 o 
  -6   1  20       65.38       59.72      3.28 o 
  -5   1  20       26.63       28.83      2.25 o 
  -4   1  20      164.34      153.76      4.34 o 
  -3   1  20       19.96       24.00      1.84 o 
  -2   1  20        9.01       10.11      1.65 o 
  -1   1  20       42.52       41.99      1.59 o 
   0   1  20      365.55      384.26      3.28 o 
   1   1  20        1.18        4.17      0.70 o 
   2   1  20      963.91     1009.50      6.89 o 
   3   1  20      250.35      262.09      2.66 o 
   4   1  20        0.44       -1.97      2.22 o 
   5   1  20        6.86        8.23      1.87 o 
   6   1  20      133.06      125.68      6.15 o 
   7   1  20        7.72       13.99      2.42 o 
  -8   2  20        0.17        8.87      2.79 o 
  -7   2  20       26.87       37.08      2.86 o 
  -6   2  20       72.22       81.80      3.21 o 
  -5   2  20      127.37      115.81      3.45 o 
  -4   2  20      146.26      131.19      3.37 o 
  -3   2  20       77.27       75.89      2.61 o 
  -2   2  20      385.03      362.91      4.39 o 
  -1   2  20     2308.79     2068.46     16.58 o 
   0   2  20     1636.72     1675.80     11.89 o 
   1   2  20     2965.29     2734.62     16.54 o 
   2   2  20        7.49       14.24      0.90 o 
   3   2  20      149.08      149.80      2.71 o 
   4   2  20       43.40       37.44      2.11 o 
   5   2  20       56.32       50.98      2.44 o 
   6   2  20        0.24       -1.89      2.36 o 
  -8   3  20        8.76       16.61      2.74 o 
  -7   3  20       74.79       76.65      5.42 o 
  -6   3  20       82.68       86.90      3.31 o 
  -5   3  20       71.45       58.43      2.72 o 
  -4   3  20       45.59       50.22      2.45 o 
  -3   3  20       64.88       67.58      2.08 o 
  -2   3  20      224.44      232.43      3.38 o 
  -1   3  20     1184.01     1173.58     10.24 o 
   0   3  20       16.45       24.83      1.14 o 
   1   3  20      402.69      347.64      3.51 o 
   2   3  20      349.35      279.79      3.75 o 
   3   3  20      276.39      239.41      3.54 o 
   4   3  20       45.08       47.31      2.31 o 
   5   3  20       37.42       42.79      2.36 o 
   6   3  20       30.83       32.39      3.97 o 
  -7   4  20        5.69       -0.18      2.38 o 
  -6   4  20      182.98      189.72      4.58 o 
  -5   4  20      110.39      117.46      6.13 o 
  -4   4  20        0.04       -0.78      1.53 o 
  -3   4  20     1323.97     1233.19     11.06 o 
  -2   4  20      233.86      233.77      3.46 o 
  -1   4  20      115.14      107.24      1.92 o 
   0   4  20       82.35       86.62      1.77 o 
   1   4  20      399.10      349.30      4.32 o 
   2   4  20      235.93      215.93      3.33 o 
   3   4  20       18.35       21.75      1.51 o 
   4   4  20      107.74       95.90      3.00 o 
   5   4  20      146.95      137.98      3.68 o 
   6   4  20       61.43       60.19      2.81 o 
  -7   5  20       66.58       78.63      6.60 o 
  -6   5  20       33.30       39.34      3.87 o 
  -5   5  20      469.23      463.18      7.18 o 
  -4   5  20      239.23      245.52      4.76 o 
  -3   5  20      231.40      196.80      3.61 o 
  -2   5  20       28.98       33.14      1.69 o 
  -1   5  20      194.79      186.63      2.79 o 
   0   5  20      184.80      167.76      2.88 o 
   1   5  20      180.49      173.82      3.01 o 
   2   5  20       22.20       23.70      1.64 o 
   3   5  20        2.80        2.49      1.18 o 
   4   5  20        8.61        8.11      1.66 o 
   5   5  20      120.76      117.19      3.54 o 
   6   5  20       78.11       79.11      3.15 o 
  -7   6  20       74.73       67.89      5.27 o 
  -6   6  20       97.00      108.34      3.76 o 
  -5   6  20      158.82      142.39      7.82 o 
  -4   6  20       34.04       30.97      1.88 o 
  -3   6  20      102.46      104.90      3.86 o 
  -2   6  20       28.06       32.87      1.72 o 
  -1   6  20      148.35      133.41      2.25 o 
   0   6  20      217.12      217.71      3.42 o 
   1   6  20      247.95      221.13      3.52 o 
   2   6  20        8.65        7.82      1.33 o 
   3   6  20      151.70      140.13      3.64 o 
   4   6  20      333.19      296.27      5.53 o 
   5   6  20        6.78        8.24      2.71 o 
   6   6  20       48.25       59.00      3.73 o 
  -6   7  20        5.74        6.96      3.34 o 
  -5   7  20       30.34       38.29      2.75 o 
  -4   7  20       10.75       11.51      1.59 o 
  -3   7  20       29.53       23.14      2.22 o 
  -2   7  20      207.33      193.03      3.32 o 
  -1   7  20       93.04       89.65      2.37 o 
   0   7  20       38.91       42.43      1.86 o 
   1   7  20      109.74       97.43      2.49 o 
   2   7  20       19.85       21.02      1.68 o 
   3   7  20        3.73        0.60      1.54 o 
   4   7  20       28.02       30.05      4.01 o 
   5   7  20       14.21       16.30      3.44 o 
  -6   8  20       34.05       43.98      3.27 o 
  -5   8  20        0.26        0.73      2.02 o 
  -4   8  20       36.60       40.37      1.85 o 
  -3   8  20       96.31      109.10      2.74 o 
  -2   8  20       69.45       63.36      2.68 o 
  -1   8  20       30.60       34.79      1.90 o 
   0   8  20      127.99      117.01      2.95 o 
   1   8  20       40.81       36.46      1.94 o 
   2   8  20        6.26        8.01      2.00 o 
   3   8  20       27.29       34.51      2.49 o 
   4   8  20        8.19       10.74      2.54 o 
  -5   9  20      165.69      182.69      4.99 o 
  -4   9  20      281.42      302.45      8.06 o 
  -3   9  20       94.72       85.78      3.17 o 
  -2   9  20       44.45       42.15      2.54 o 
  -1   9  20      108.17      114.51      3.46 o 
   0   9  20       21.66       23.35      1.79 o 
   1   9  20        0.00        0.15      1.52 o 
   2   9  20        0.52        0.57      1.64 o 
   3   9  20       29.89       33.39      2.59 o 
  -3  10  20      268.08      287.43      7.94 o 
  -2  10  20      153.55      174.75      4.29 o 
  -1  10  20       16.82       13.96      2.11 o 
   0  10  20        5.30        4.00      1.44 o 
   1  10  20        3.00        4.12      1.82 o 
   2  10  20       32.85       33.85      4.05 o 
  -2  11  20        0.22       -2.20      2.20 o 
  -1  11  20      157.00      175.52      6.29 o 
   0  11  20        0.07       -1.57      2.48 o 
  -7   0  21      123.91      112.62      5.50 o 
  -5   0  21       80.89       78.07      4.21 o 
  -3   0  21       34.11       46.54      3.14 o 
  -1   0  21        5.64        4.71      1.27 o 
   1   0  21       14.25        7.63      1.01 o 
   3   0  21       72.61       78.50      2.06 o 
   5   0  21       59.71       62.90      4.28 o 
  -8   1  21      397.55      389.27      8.82 o 
  -7   1  21      162.24      157.80      4.46 o 
  -6   1  21        0.82        0.64      3.20 o 
  -5   1  21       25.06       24.03      2.21 o 
  -4   1  21       89.82       93.38      2.99 o 
  -3   1  21     1224.21     1127.25     12.52 o 
  -2   1  21       28.54       34.95      1.65 o 
  -1   1  21        1.33        5.59      1.07 o 
   0   1  21      154.27      143.62      1.70 o 
   1   1  21        0.00        1.41      0.71 o 
   3   1  21        3.12        5.97      0.95 o 
   4   1  21       89.54       77.15      2.30 o 
   5   1  21        1.22        1.44      1.97 o 
   6   1  21        1.08        1.44      1.90 o 
  -8   2  21       66.69       66.96      3.54 o 
  -7   2  21       28.35       29.99      2.75 o 
  -6   2  21       93.73       81.21      3.22 o 
  -5   2  21       12.63       15.13      2.02 o 
  -4   2  21      189.87      171.25      4.44 o 
  -3   2  21       81.83       72.59      2.59 o 
  -2   2  21       92.89       96.63      3.45 o 
   0   2  21     1508.68     1391.47     10.18 o 
   2   2  21      628.96      608.04      5.97 o 
   3   2  21       42.32       34.90      1.67 o 
   4   2  21        2.16        4.41      2.54 o 
   5   2  21        1.29        3.00      1.53 o 
   6   2  21       37.20       31.29      2.78 o 
  -8   3  21      185.94      197.48      7.63 o 
  -7   3  21       25.89       31.55      2.84 o 
  -6   3  21       13.80       17.49      4.19 o 
  -5   3  21      230.03      208.21      4.56 o 
  -4   3  21       28.45       31.43      6.66 o 
  -3   3  21      468.00      445.95      5.29 o 
  -2   3  21      693.19      656.65      6.70 o 
  -1   3  21     2043.53     1918.87     15.67 o 
   0   3  21       34.56       31.17      1.32 o 
   1   3  21      434.75      438.38      4.18 o 
   2   3  21      135.78      115.93      2.45 o 
   3   3  21       79.72       68.95      2.06 o 
   4   3  21      112.77      106.36      3.14 o 
   5   3  21      125.65      119.84      3.44 o 
   6   3  21       93.85       97.21      5.58 o 
  -7   4  21      109.25      106.10      4.58 o 
  -6   4  21      164.15      167.13      4.40 o 
  -5   4  21       50.16       43.37      2.67 o 
  -4   4  21      452.75      422.48      6.54 o 
  -3   4  21      151.32      168.80      4.72 o 
  -2   4  21        6.85        8.68      1.24 o 
  -1   4  21      384.64      357.92      4.38 o 
   0   4  21        1.96        3.46      0.86 o 
   1   4  21        1.78        5.91      1.13 o 
   2   4  21        0.35        0.52      1.06 o 
   3   4  21      104.37       90.90      2.39 o 
   4   4  21       29.80       34.99      2.23 o 
   5   4  21       29.14       33.42      4.28 o 
   6   4  21       34.16       35.76      2.49 o 
  -7   5  21      172.30      172.56      4.82 o 
  -6   5  21       52.99       48.33      5.17 o 
  -5   5  21       42.17       50.18      7.12 o 
  -4   5  21       29.81       35.62      2.44 o 
  -3   5  21        6.45        5.63      1.31 o 
  -2   5  21       22.32       27.33      1.63 o 
  -1   5  21       38.11       34.72      2.04 o 
   0   5  21       36.76       32.33      1.62 o 
   1   5  21      159.63      155.25      2.90 o 
   2   5  21      454.81      408.62      5.07 o 
   3   5  21        0.42        0.18      1.44 o 
   4   5  21       10.71       13.56      4.07 o 
   5   5  21       28.55       22.52      2.23 o 
   6   5  21       33.49       38.88      3.22 o 
  -7   6  21      123.35      131.25      6.76 o 
  -6   6  21      105.91      103.66      3.74 o 
  -5   6  21        0.97        1.84      1.83 o 
  -4   6  21       24.95       27.86      1.86 o 
  -3   6  21        0.22       -0.42      1.39 o 
  -2   6  21      574.38      531.26      5.97 o 
  -1   6  21      109.31      106.48      3.04 o 
   0   6  21       12.22       17.14      1.45 o 
   1   6  21       47.39       42.93      1.84 o 
   2   6  21       33.01       32.93      1.82 o 
   3   6  21      104.12      106.55      3.30 o 
   4   6  21        2.06        4.47      1.69 o 
   5   6  21        0.76        1.90      1.68 o 
  -6   7  21        6.50        8.02      3.34 o 
  -5   7  21       83.41       85.39      5.50 o 
  -4   7  21       37.99       34.91      2.84 o 
  -3   7  21       19.06       18.59      1.66 o 
  -2   7  21       85.69       78.10      2.82 o 
  -1   7  21      237.01      216.49      5.09 o 
   0   7  21       92.51       79.91      2.34 o 
   1   7  21       81.10       69.04      2.81 o 
   2   7  21       19.37       31.03      1.89 o 
   3   7  21      124.94      125.22      3.68 o 
   4   7  21        1.70        1.58      1.70 o 
  -6   8  21       85.00      102.96      4.84 o 
  -5   8  21        0.09       -0.45      1.95 o 
  -4   8  21        0.11       -1.07      1.40 o 
  -3   8  21       34.65       34.78      3.01 o 
  -2   8  21       27.87       36.14      2.47 o 
  -1   8  21      225.91      218.58      4.56 o 
   0   8  21        2.70        1.68      1.30 o 
   1   8  21       28.74       41.57      2.11 o 
   2   8  21       43.27       38.77      2.51 o 
   3   8  21       52.35       53.92      2.84 o 
   4   8  21      280.91      293.11      9.91 o 
  -5   9  21       27.08       33.72      3.44 o 
  -4   9  21       71.90       84.71      4.80 o 
  -3   9  21       39.06       46.32      2.72 o 
  -2   9  21       10.75       12.23      2.00 o 
  -1   9  21        0.08       -0.57      1.66 o 
   0   9  21       23.33       28.67      1.93 o 
   1   9  21        6.70       11.47      2.29 o 
   2   9  21        7.44        9.82      1.98 o 
   3   9  21       11.20       15.68      3.42 o 
  -3  10  21        5.00        4.60      2.56 o 
  -2  10  21      164.11      171.28      5.35 o 
  -1  10  21       63.09       59.07      2.93 o 
   0  10  21        2.98        4.32      1.51 o 
   1  10  21       15.79       18.82      2.27 o 
   2  10  21      168.73      173.36      7.04 o 
  -1  11  21        1.77        1.49      2.91 o 
  -8   0  22        8.45        9.55      3.58 o 
  -6   0  22      135.58      124.38      5.42 o 
  -4   0  22       30.01       23.23      2.91 o 
  -2   0  22      426.56      398.40      8.14 o 
   0   0  22     1210.84     1072.74      9.46 o 
   2   0  22      111.20      115.52      2.34 o 
   4   0  22      772.51      741.61     14.47 o 
   6   0  22      153.00      155.35      6.76 o 
  -8   1  22        3.09        7.06      2.50 o 
  -7   1  22       25.98       24.99      3.34 o 
  -6   1  22       39.25       40.83      2.81 o 
  -5   1  22       66.80       76.10      2.96 o 
  -4   1  22       37.75       35.65      2.57 o 
  -3   1  22       18.74       17.37      1.76 o 
  -2   1  22       61.74       51.62      2.27 o 
  -1   1  22      104.55       88.14      2.12 o 
   0   1  22      336.69      299.50      2.89 o 
   1   1  22      490.85      457.60      3.51 o 
   2   1  22      943.87      824.04      5.51 o 
   3   1  22       15.46       19.14      1.08 o 
   4   1  22      328.38      304.95      4.42 o 
   5   1  22       14.07       14.63      3.11 o 
   6   1  22      155.10      154.67      4.77 o 
  -8   2  22       72.29       67.96      6.39 o 
  -7   2  22        0.81        1.73      2.18 o 
  -6   2  22       45.38       43.94      2.80 o 
  -5   2  22      183.15      169.00      4.15 o 
  -4   2  22      128.47      117.27      3.35 o 
  -3   2  22       36.78       46.26      3.48 o 
  -2   2  22        4.25        5.84      1.19 o 
  -1   2  22       11.03       16.15      1.34 o 
   0   2  22       16.95       57.67      2.19 o 
   1   2  22      506.09      462.91      4.35 o 
   2   2  22       12.34       15.13      2.47 o 
   3   2  22       17.31       18.87      1.45 o 
   4   2  22      163.75      154.92      3.67 o 
   5   2  22       11.03       17.30      3.11 o 
   6   2  22       39.18       36.04      2.90 o 
  -8   3  22      410.23      391.56      9.98 o 
  -7   3  22       48.01       41.43      3.99 o 
  -6   3  22      118.40      113.58      3.91 o 
  -5   3  22      350.57      315.11      5.74 o 
  -4   3  22        0.05        1.59      1.61 o 
  -3   3  22       64.83       77.64      2.28 o 
  -2   3  22      112.71      136.50      5.93 o 
  -1   3  22      661.12      729.41      7.17 o 
   0   3  22      115.39      132.72      2.14 o 
   1   3  22       75.06       72.58      2.93 o 
   2   3  22       73.94       78.37      2.15 o 
   3   3  22       17.94       21.92      2.08 o 
   4   3  22       59.11       66.47      2.68 o 
   5   3  22        8.02        9.35      2.54 o 
   6   3  22       25.78       27.60      3.97 o 
  -8   4  22        0.11        0.90      3.18 o 
  -7   4  22       70.42       66.41      3.40 o 
  -6   4  22      139.57      137.69      4.11 o 
  -5   4  22      131.04      132.08      4.64 o 
  -4   4  22      538.56      517.17      7.50 o 
  -3   4  22      911.13      902.09      8.82 o 
  -2   4  22        2.58        2.76      1.16 o 
  -1   4  22       25.97       29.77      1.62 o 
   0   4  22      854.01      794.19      6.81 o 
   1   4  22        9.67       10.49      1.28 o 
   2   4  22       60.29       52.20      1.90 o 
   3   4  22       15.06       12.31      1.75 o 
   4   4  22       48.10       50.39      2.65 o 
   5   4  22       41.63       42.68      2.55 o 
   6   4  22        0.08        1.92      1.67 o 
  -7   5  22        2.18        5.89      2.38 o 
  -6   5  22      166.40      159.13      4.44 o 
  -5   5  22      537.76      517.48      7.85 o 
  -4   5  22       62.25       54.76      4.99 o 
  -3   5  22       88.25       78.23      2.35 o 
  -2   5  22       53.17       51.29      2.14 o 
  -1   5  22        0.13       -0.66      1.06 o 
   0   5  22       66.35       62.28      1.99 o 
   1   5  22      169.76      152.01      2.93 o 
   2   5  22      229.38      189.70      3.33 o 
   3   5  22        2.05        1.72      1.24 o 
   4   5  22       12.30       11.00      1.82 o 
   5   5  22        8.84        9.04      1.86 o 
   6   5  22        9.00       18.48      2.75 o 
  -6   6  22        6.81        5.33      3.22 o 
  -5   6  22        3.82        3.38      1.97 o 
  -4   6  22        1.82        0.02      1.44 o 
  -3   6  22        2.63        3.18      1.32 o 
  -2   6  22       65.82       59.32      2.09 o 
  -1   6  22       15.18       22.44      2.04 o 
   0   6  22       12.35       13.89      1.41 o 
   1   6  22      187.93      198.33      4.38 o 
   2   6  22       36.78       35.74      2.56 o 
   3   6  22       43.83       40.60      2.43 o 
   4   6  22        0.00        2.45      1.66 o 
   5   6  22       22.81       23.08      2.35 o 
  -6   7  22       10.73        7.70      3.50 o 
  -5   7  22       13.48       17.61      2.44 o 
  -4   7  22       90.35       88.85      2.67 o 
  -3   7  22       91.23       89.09      2.59 o 
  -2   7  22       33.12       36.49      2.32 o 
  -1   7  22      166.86      167.62      3.93 o 
   0   7  22       40.89       39.10      1.92 o 
   1   7  22       18.13       17.91      1.65 o 
   2   7  22      235.32      226.03      4.97 o 
   3   7  22        1.63        4.25      2.61 o 
   4   7  22        0.00        0.81      4.70 o 
  -5   8  22        8.57       15.00      2.44 o 
  -4   8  22      254.76      266.76      5.57 o 
  -3   8  22      195.17      181.93      4.25 o 
  -2   8  22       33.91       36.72      2.53 o 
  -1   8  22      139.86      132.38      3.66 o 
   0   8  22       14.84       22.06      1.78 o 
   1   8  22      143.59      160.19      3.59 o 
   2   8  22       82.68       90.16      3.28 o 
   3   8  22       61.83       68.65      3.13 o 
   4   8  22       18.36       26.65      4.01 o 
  -5   9  22       94.17       97.68      5.82 o 
  -4   9  22        3.79        0.94      2.59 o 
  -3   9  22       20.75       25.13      4.48 o 
  -2   9  22       11.32       11.98      2.11 o 
  -1   9  22        1.20       -0.69      1.67 o 
   0   9  22       86.39       87.30      3.27 o 
   1   9  22        1.96        3.10      1.48 o 
   2   9  22       62.18       63.06      3.06 o 
   3   9  22      134.75      128.27      6.25 o 
  -3  10  22        0.85       -0.71      2.36 o 
  -2  10  22       66.73       67.53      3.14 o 
  -1  10  22       15.57       15.66      2.23 o 
   0  10  22        0.00        2.28      1.89 o 
   1  10  22      180.42      189.83      7.19 o 
  -7   0  23       99.84       86.17      5.07 o 
  -5   0  23       55.22       48.59      3.77 o 
  -3   0  23     1097.82      967.01     15.92 o 
  -1   0  23      608.56      516.43     10.30 o 
   1   0  23      330.75      264.61      3.72 o 
   3   0  23       67.02       52.03      2.06 o 
   5   0  23       16.24       17.73      3.22 o 
  -8   1  23       40.05       40.62      3.87 o 
  -7   1  23       23.14       24.11      4.05 o 
  -6   1  23        9.03        5.21      2.04 o 
  -5   1  23        4.86        5.95      1.85 o 
  -4   1  23       90.08       81.73      3.66 o 
  -3   1  23        8.06       15.19      1.81 o 
  -2   1  23      620.52      516.65      6.96 o 
  -1   1  23      434.85      390.05      4.64 o 
   0   1  23     1228.48     1142.67      8.71 o 
   1   1  23       72.10       77.92      1.40 o 
   2   1  23      234.70      240.13      2.43 o 
   3   1  23      125.15      117.88      2.26 o 
   4   1  23        0.63        1.50      2.10 o 
   5   1  23       34.76       39.43      2.83 o 
   6   1  23        3.38        4.77      1.99 o 
  -8   2  23       28.20       33.26      4.40 o 
  -7   2  23        1.84       -0.56      3.24 o 
  -6   2  23       25.84       22.42      2.50 o 
  -5   2  23       53.47       50.58      2.71 o 
  -4   2  23       53.34       50.15      2.53 o 
  -3   2  23      196.22      203.90      4.18 o 
  -2   2  23       78.96       73.97      2.13 o 
  -1   2  23        0.11        6.37      1.71 o 
   0   2  23      474.70      400.37      4.66 o 
   1   2  23        3.95        7.56      0.95 o 
   2   2  23      431.53      410.47      4.12 o 
   3   2  23       74.62       64.20      2.05 o 
   4   2  23       55.46       51.15      2.50 o 
   5   2  23      127.71      140.11      6.45 o 
   6   2  23        0.41        2.40      2.75 o 
  -8   3  23       12.85       17.61      3.81 o 
  -7   3  23       40.36       42.92      3.18 o 
  -6   3  23       10.66        8.52      2.14 o 
  -5   3  23        6.08       10.77      2.03 o 
  -4   3  23      109.01      110.63      3.40 o 
  -3   3  23      372.28      344.12      4.61 o 
  -2   3  23     1640.79     1541.64     13.50 o 
  -1   3  23      111.04      101.96      2.36 o 
   0   3  23      760.02      672.42      6.71 o 
   1   3  23      205.89      169.39      2.47 o 
   2   3  23      206.97      203.67      3.32 o 
   3   3  23        0.17        1.78      1.14 o 
   4   3  23       78.08       86.17      2.99 o 
   5   3  23       21.67       20.13      2.11 o 
   6   3  23        0.28       -2.56      2.56 o 
  -7   4  23        0.04        1.42      2.27 o 
  -6   4  23      193.97      192.56      4.79 o 
  -5   4  23      397.39      381.74      6.55 o 
  -4   4  23      197.81      215.92      4.62 o 
  -3   4  23      132.31      147.16      3.02 o 
  -2   4  23      392.80      374.48      4.77 o 
  -1   4  23      148.32      138.15      2.71 o 
   0   4  23      352.84      300.14      3.97 o 
   1   4  23       39.39       37.88      1.77 o 
   2   4  23      148.10      125.12      2.69 o 
   3   4  23        4.99        1.67      1.17 o 
   4   4  23       62.11       58.25      3.81 o 
   5   4  23        2.94        3.61      2.30 o 
  -7   5  23      172.33      172.96      7.43 o 
  -6   5  23      302.55      310.23      6.16 o 
  -5   5  23      319.34      307.16      5.84 o 
  -4   5  23        1.55        2.09      1.73 o 
  -3   5  23       55.08       55.38      2.13 o 
  -2   5  23        0.33       -0.15      1.16 o 
  -1   5  23      180.60      179.63      3.68 o 
   0   5  23       17.55       18.19      1.90 o 
   1   5  23        6.71        7.81      1.31 o 
   2   5  23        0.00       -1.13      1.13 o 
   3   5  23      111.28      111.86      2.74 o 
   4   5  23      252.10      223.85      4.82 o 
   5   5  23       15.90       22.18      5.37 o 
  -6   6  23       73.04       78.98      3.57 o 
  -5   6  23        9.90       10.56      2.25 o 
  -4   6  23        4.00       -1.08      2.42 o 
  -3   6  23        4.45        5.62      1.43 o 
  -2   6  23        3.82        2.25      1.27 o 
  -1   6  23       92.00       79.53      5.78 o 
   0   6  23      154.72      179.82      4.97 o 
   1   6  23        1.16        2.65      1.80 o 
   2   6  23        0.20       -1.20      1.20 o 
   3   6  23       12.22       14.55      1.97 o 
   4   6  23       71.25       76.23      3.14 o 
   5   6  23        8.47       10.38      4.54 o 
  -6   7  23       28.21       32.27      4.44 o 
  -5   7  23        3.96        2.00      2.10 o 
  -4   7  23       83.08       85.39      3.14 o 
  -3   7  23        6.96        9.29      1.58 o 
  -2   7  23        0.17       -0.23      1.58 o 
  -1   7  23      190.94      209.07      4.50 o 
   0   7  23       48.49       53.11      2.63 o 
   1   7  23        1.44       -1.44      1.44 o 
   2   7  23      104.88      110.27      2.86 o 
   3   7  23       16.03       24.81      2.36 o 
   4   7  23       25.18       31.98      2.79 o 
  -5   8  23        6.62        6.05      3.22 o 
  -4   8  23       88.16       90.90      3.60 o 
  -3   8  23        7.12        5.48      1.92 o 
  -2   8  23       95.31       98.90      3.36 o 
  -1   8  23       37.36       40.39      2.64 o 
   0   8  23       57.56       48.71      2.68 o 
   1   8  23        0.24        0.24      1.39 o 
   2   8  23      112.88      121.84      3.80 o 
   3   8  23        1.14        3.26      1.89 o 
  -4   9  23        0.17       -0.04      2.52 o 
  -3   9  23      338.43      336.01      6.14 o 
  -2   9  23        1.03       -1.72      1.72 o 
  -1   9  23       25.51       22.38      2.34 o 
   0   9  23       21.50       21.45      2.38 o 
   1   9  23      105.16      121.55      3.15 o 
   2   9  23      213.79      230.59      7.82 o 
  -2  10  23       16.85       17.15      2.36 o 
  -1  10  23       14.19       17.57      3.54 o 
   1  10  23       31.47       43.16      4.25 o 
  -6   0  24       76.38       69.34      4.52 o 
  -4   0  24      146.39      118.05      4.91 o 
  -2   0  24     2088.97     1916.14     27.48 o 
   0   0  24        1.47        2.00      1.59 o 
   2   0  24      162.67      154.70      3.81 o 
   4   0  24       44.51       44.34      3.81 o 
   6   0  24        8.56        7.08      3.03 o 
  -7   1  24      101.07       92.31      3.76 o 
  -6   1  24       69.56       72.96      3.25 o 
  -5   1  24      119.21      103.32      3.42 o 
  -4   1  24      588.84      545.32      8.90 o 
  -3   1  24        2.37        2.43      1.56 o 
  -2   1  24      297.93      303.75      6.11 o 
  -1   1  24      347.07      326.86      4.22 o 
   0   1  24       60.08       82.75      2.10 o 
   1   1  24        0.77        3.47      0.71 o 
   2   1  24       26.62       23.15      1.02 o 
   3   1  24       27.83       30.96      1.49 o 
   4   1  24        3.47        6.53      1.72 o 
   5   1  24       34.44       41.05      2.86 o 
   6   1  24       16.83       23.94      2.65 o 
  -7   2  24       48.36       53.03      3.20 o 
  -6   2  24       10.54       12.44      2.26 o 
  -5   2  24      127.68      122.20      3.71 o 
  -4   2  24       40.26       45.52      2.56 o 
  -3   2  24      127.04      112.71      3.27 o 
  -2   2  24        1.67        2.61      1.26 o 
  -1   2  24     1349.15     1158.92     10.41 o 
   0   2  24       13.62       18.53      1.87 o 
   1   2  24       86.46       95.50      1.93 o 
   2   2  24        4.93        8.32      1.23 o 
   3   2  24       28.46       32.77      1.76 o 
   4   2  24        0.03        0.52      1.40 o 
   5   2  24       35.21       29.45      2.61 o 
   6   2  24      184.98      214.16      5.63 o 
  -7   3  24        4.65        4.44      2.28 o 
  -6   3  24       10.04       13.46      2.31 o 
  -5   3  24       34.86       38.19      2.73 o 
  -4   3  24       52.37       49.19      2.65 o 
  -3   3  24        0.82        4.72      3.01 o 
  -2   3  24       43.14       51.30      5.06 o 
  -1   3  24        6.93        6.68      1.28 o 
   0   3  24        0.20        6.92      1.71 o 
   1   3  24      241.94      190.24      3.17 o 
   2   3  24       97.64       97.17      2.42 o 
   3   3  24      285.71      276.64      5.01 o 
   4   3  24       28.33       28.25      2.19 o 
   5   3  24        9.45       12.12      1.93 o 
  -7   4  24       12.12       12.81      2.60 o 
  -6   4  24        5.74        0.64      2.56 o 
  -5   4  24      284.38      280.50      5.60 o 
  -4   4  24       59.96       68.39      2.97 o 
  -3   4  24      489.91      466.98      5.71 o 
  -2   4  24      201.78      199.45      3.39 o 
  -1   4  24        6.29        3.21      1.20 o 
   0   4  24       55.58       69.25      2.08 o 
   1   4  24        6.08        8.25      1.29 o 
   2   4  24      190.34      163.57      3.10 o 
   3   4  24       41.51       43.62      2.74 o 
   4   4  24      135.86      140.09      3.83 o 
   5   4  24       34.06       39.09      2.57 o 
  -6   5  24       96.90      106.42      3.92 o 
  -5   5  24        0.00        2.42      1.94 o 
  -4   5  24       17.44       23.23      7.78 o 
  -3   5  24      140.09      145.16      3.07 o 
  -2   5  24      175.91      190.84      3.39 o 
  -1   5  24      100.04      103.57      3.11 o 
   0   5  24       66.50       56.59      2.93 o 
   1   5  24        2.00       -1.16      1.16 o 
   2   5  24        0.34        0.97      1.22 o 
   3   5  24       82.41       93.17      2.60 o 
   4   5  24       36.04       39.34      2.54 o 
   5   5  24       22.59       27.48      6.21 o 
  -6   6  24        8.12       11.76      2.53 o 
  -5   6  24       96.73      111.31      3.83 o 
  -4   6  24        0.15        0.46      3.34 o 
  -3   6  24       87.27       86.24      2.56 o 
  -2   6  24      115.99      128.27      2.90 o 
  -1   6  24        5.10       11.43      1.89 o 
   0   6  24      190.59      194.34      4.29 o 
   1   6  24       62.06       71.11      2.28 o 
   2   6  24       98.17      103.99      2.76 o 
   3   6  24       11.05       12.53      1.94 o 
   4   6  24       81.32       91.44      3.42 o 
  -5   7  24      104.81      102.87      3.78 o 
  -4   7  24       64.12       68.22      2.55 o 
  -3   7  24       99.55       95.82      2.74 o 
  -2   7  24      144.77      156.51      5.90 o 
  -1   7  24       34.96       42.18      2.81 o 
   0   7  24      197.47      206.80      4.56 o 
   1   7  24       29.89       39.99      2.07 o 
   2   7  24        4.17        3.12      1.46 o 
   3   7  24        1.02       -0.86      3.93 o 
   4   7  24      100.03      123.94      6.21 o 
  -5   8  24       44.91       44.93      7.76 o 
  -4   8  24       34.27       46.51      2.92 o 
  -3   8  24       32.60       39.17      2.74 o 
  -2   8  24       32.10       35.71      2.66 o 
  -1   8  24        3.80        3.88      1.91 o 
   0   8  24        0.03       -1.28      1.67 o 
   1   8  24        0.24        1.93      2.65 o 
   2   8  24       19.65       22.91      2.36 o 
   3   8  24      128.64      144.19      6.45 o 
  -4   9  24        1.65       -1.22      1.98 o 
  -3   9  24       14.12       18.54      2.43 o 
  -2   9  24       41.85       44.34      2.90 o 
  -1   9  24       69.99       69.53      3.15 o 
   0   9  24       25.89       30.22      2.65 o 
   1   9  24        0.00       -1.30      2.83 o 
   2   9  24      232.87      258.74      8.37 o 
  -7   0  25        2.45        4.36      3.26 o 
  -5   0  25      449.26      408.39      9.67 o 
  -3   0  25       25.91       26.26      3.03 o 
  -1   0  25       44.06       42.77      3.11 o 
   1   0  25        1.82       -0.31      1.28 o 
   3   0  25        0.07       -1.27      1.27 o 
   5   0  25       93.34       84.12      5.23 o 
  -7   1  25        4.45        5.99      2.33 o 
  -6   1  25       24.48       29.81      2.75 o 
  -5   1  25        1.41        2.02      2.14 o 
  -4   1  25        1.63        4.08      2.65 o 
  -3   1  25      631.40      540.92      7.59 o 
  -2   1  25      107.83       98.93      5.23 o 
  -1   1  25        0.95        3.38      1.18 o 
   0   1  25       32.40       35.15      1.71 o 
   1   1  25       50.33       47.30      1.56 o 
   2   1  25      123.58      124.09      2.00 o 
   3   1  25        8.65        7.80      1.13 o 
   4   1  25      151.97      152.94      4.29 o 
   5   1  25       18.77       17.36      3.48 o 
  -7   2  25       81.73       76.75      3.71 o 
  -6   2  25        6.27        1.79      6.15 o 
  -5   2  25       26.83       26.11      2.49 o 
  -4   2  25      697.40      648.81     10.65 o 
  -3   2  25      262.94      234.73      5.39 o 
  -2   2  25      772.55      648.61      6.90 o 
  -1   2  25        1.58        4.54      1.47 o 
   0   2  25       10.85       16.26      1.40 o 
   1   2  25      139.51      129.22      2.56 o 
   2   2  25      135.35      140.13      2.84 o 
   3   2  25        3.27        1.21      1.18 o 
   4   2  25       19.37       22.57      1.75 o 
   5   2  25        5.91       10.09      2.08 o 
  -7   3  25       74.95       78.68      3.65 o 
  -6   3  25      173.23      152.97      4.40 o 
  -5   3  25      239.51      231.32      5.08 o 
  -4   3  25       99.28       95.20      3.32 o 
  -3   3  25      284.90      247.81      4.82 o 
  -2   3  25        1.72        5.06      1.95 o 
  -1   3  25       22.81       22.30      1.59 o 
   0   3  25      612.56      564.92      6.09 o 
   1   3  25        7.05        9.97      1.67 o 
   2   3  25       74.98       82.56      2.34 o 
   3   3  25       91.20       88.42      2.62 o 
   4   3  25       92.41      118.02      3.55 o 
   5   3  25       20.07       17.89      3.42 o 
  -7   4  25        0.72        4.48      3.30 o 
  -6   4  25        2.64        4.18      2.52 o 
  -5   4  25        8.34       21.23      6.19 o 
  -4   4  25      595.14      555.13      8.09 o 
  -3   4  25       39.78       44.55      2.05 o 
  -2   4  25      128.38      141.37      2.96 o 
  -1   4  25       48.47       39.43      1.84 o 
   0   4  25       12.42        8.95      1.72 o 
   1   4  25        2.84        4.82      1.66 o 
   2   4  25       64.31       54.22      2.11 o 
   3   4  25        5.36        8.08      1.47 o 
   4   4  25        3.17        3.73      3.89 o 
   5   4  25       32.73       43.95      2.76 o 
  -7   5  25       35.71       43.63      4.56 o 
  -6   5  25       13.61       12.27      2.54 o 
  -5   5  25      138.04      144.88      4.22 o 
  -4   5  25      523.92      536.22     13.99 o 
  -3   5  25       37.66       38.76      2.09 o 
  -2   5  25      141.64      152.44      3.10 o 
  -1   5  25        7.44        8.37      1.78 o 
   0   5  25       11.08       17.28      2.01 o 
   1   5  25        2.64        3.60      2.61 o 
   2   5  25      183.50      199.35      3.59 o 
   3   5  25        1.36        1.29      1.36 o 
   4   5  25      147.11      149.33      7.72 o 
   5   5  25       67.18       79.33      4.32 o 
  -6   6  25      144.55      165.15      4.74 o 
  -5   6  25      159.22      171.94      4.62 o 
  -4   6  25      129.46      135.27      6.86 o 
  -3   6  25        1.94        4.59      1.52 o 
  -2   6  25      380.24      404.87      6.57 o 
  -1   6  25        3.11        0.35      1.63 o 
   0   6  25       15.90       23.62      2.26 o 
   1   6  25       73.68       82.08      3.06 o 
   2   6  25       11.77        9.39      1.56 o 
   3   6  25        8.87        8.38      1.91 o 
   4   6  25        2.61        5.49      2.10 o 
  -5   7  25       97.57      107.74      5.13 o 
  -4   7  25      109.46      121.08      3.16 o 
  -3   7  25        2.46        2.44      1.87 o 
  -2   7  25      101.20      102.60      3.47 o 
  -1   7  25       24.58       37.01      2.59 o 
   0   7  25      351.89      398.48      6.63 o 
   1   7  25        2.40        1.43      1.81 o 
   2   7  25        8.75        7.72      1.61 o 
   3   7  25        1.53        2.17      1.89 o 
  -5   8  25       28.69       35.50      3.09 o 
  -4   8  25      139.65      150.32      4.28 o 
  -3   8  25      162.89      163.70      4.37 o 
  -2   8  25        2.63        0.51      4.82 o 
  -1   8  25       60.96       70.76      3.13 o 
   0   8  25       71.45       77.87      3.22 o 
   1   8  25        0.34        2.06      2.65 o 
   2   8  25      192.18      230.67      5.27 o 
   3   8  25        3.20        2.28      2.95 o 
  -3   9  25      230.08      242.85      7.47 o 
  -2   9  25       40.42       47.12      2.96 o 
  -1   9  25       26.59       27.94      2.62 o 
   0   9  25       10.79        5.19      3.22 o 
  -6   0  26      495.62      437.99     10.57 o 
  -4   0  26       35.35       32.67      3.50 o 
  -2   0  26        1.33       -1.69      2.04 o 
   0   0  26      238.56      231.75      5.60 o 
   2   0  26      132.48      142.14      2.79 o 
   4   0  26       19.31       23.47      3.34 o 
  -7   1  26       78.07       73.81      3.60 o 
  -6   1  26       20.28       16.49      2.50 o 
  -5   1  26        6.76        5.00      1.97 o 
  -4   1  26      135.79      125.84      3.67 o 
  -3   1  26       79.98       78.36      2.93 o 
  -2   1  26       14.61       18.08      1.93 o 
  -1   1  26        0.18        0.38      1.17 o 
   0   1  26       95.92       87.68      2.58 o 
   1   1  26       49.25       57.97      1.69 o 
   2   1  26        0.03        1.00      0.82 o 
   3   1  26      278.53      281.64      3.63 o 
   4   1  26       34.62       40.77      2.75 o 
   5   1  26      121.62      136.89      4.68 o 
  -7   2  26       33.11       32.93      4.80 o 
  -6   2  26       31.50       31.25      2.81 o 
  -5   2  26       32.86       32.23      2.73 o 
  -4   2  26      171.12      167.02      4.18 o 
  -3   2  26       63.04       56.51      2.65 o 
  -2   2  26      132.68      112.22      2.65 o 
  -1   2  26       45.24       46.16      2.76 o 
   0   2  26       28.96       34.26      1.75 o 
   1   2  26       11.45       15.45      1.45 o 
   2   2  26       12.47       21.02      1.33 o 
   3   2  26        1.78       -1.02      1.02 o 
   4   2  26       87.85       95.97      3.67 o 
   5   2  26      236.86      255.03      5.96 o 
  -7   3  26       56.16       53.26      4.60 o 
  -6   3  26       46.47       47.72      3.14 o 
  -5   3  26      182.23      174.46      4.54 o 
  -4   3  26      185.45      174.37      4.28 o 
  -3   3  26      144.53      149.37      3.82 o 
  -2   3  26        0.18       -1.16      1.16 o 
  -1   3  26        2.59        4.65      1.31 o 
   0   3  26       27.44       21.71      1.55 o 
   1   3  26       39.53       35.12      2.22 o 
   2   3  26      156.58      154.51      3.09 o 
   3   3  26       24.09       26.15      2.01 o 
   4   3  26      195.81      220.00      4.86 o 
   5   3  26       66.19       60.22      4.87 o 
  -6   4  26        6.02       14.11      4.40 o 
  -5   4  26       49.20       55.19      3.08 o 
  -4   4  26       30.69       39.00      2.69 o 
  -3   4  26       92.24       86.41      2.57 o 
  -2   4  26       23.30       36.34      1.97 o 
  -1   4  26        1.39        1.15      1.28 o 
   0   4  26      143.61      149.26      3.71 o 
   1   4  26      117.22      113.68      3.31 o 
   2   4  26      109.74      107.25      2.71 o 
   3   4  26       27.49       29.44      1.92 o 
   4   4  26        5.42        5.49      1.82 o 
   5   4  26      244.91      250.02      5.45 o 
  -6   5  26      177.66      153.22      5.90 o 
  -5   5  26       42.72       47.07      3.12 o 
  -4   5  26        0.01        1.47      1.95 o 
  -3   5  26        9.65        7.22      1.57 o 
  -2   5  26       35.51       42.71      2.03 o 
  -1   5  26       51.51       54.57      2.65 o 
   0   5  26       13.08       11.10      1.87 o 
   1   5  26        5.35        6.27      1.83 o 
   2   5  26        4.97        6.48      1.51 o 
   3   5  26       53.70       60.75      2.39 o 
   4   5  26      221.96      249.54      5.38 o 
  -5   6  26        0.87        4.27      2.50 o 
  -4   6  26       24.02       32.20      2.76 o 
  -3   6  26       12.06       15.15      1.79 o 
  -2   6  26      138.25      156.31      4.08 o 
  -1   6  26        6.75        9.67      2.04 o 
   0   6  26        0.62        1.03      1.89 o 
   1   6  26        1.36        0.61      1.72 o 
   2   6  26      129.32      137.03      3.75 o 
   3   6  26        8.04        5.33      2.22 o 
   4   6  26       25.13       35.97      4.17 o 
  -5   7  26        5.29        1.14      2.22 o 
  -4   7  26        2.59       -0.13      2.07 o 
  -3   7  26        0.88       -1.82      1.82 o 
  -2   7  26        5.33        4.82      1.93 o 
  -1   7  26        4.02        4.51      2.56 o 
   0   7  26        4.21        4.21      1.90 o 
   1   7  26        0.76       -0.48      2.87 o 
   2   7  26       21.06       22.84      2.42 o 
   3   7  26       24.74       27.91      3.89 o 
  -4   8  26       47.86       45.48      4.25 o 
  -3   8  26        0.01       -1.84      1.84 o 
  -2   8  26       52.68       61.47      7.55 o 
  -1   8  26       24.63       33.81      2.70 o 
   0   8  26        7.96        8.40      2.13 o 
   1   8  26      171.79      179.42      6.01 o 
  -5   0  27      146.44      136.48      5.74 o 
  -3   0  27       11.63       14.70      2.83 o 
  -1   0  27       47.75       42.38      3.18 o 
   1   0  27      221.57      232.45      7.37 o 
   3   0  27      183.53      178.66      6.29 o 
   5   0  27      193.68      185.82      7.39 o 
  -6   1  27       17.39       18.12      2.59 o 
  -5   1  27        0.10       -0.98      1.82 o 
  -4   1  27      107.24       85.20      3.21 o 
  -3   1  27        2.95        2.35      2.59 o 
  -2   1  27        8.06        8.70      1.99 o 
  -1   1  27        6.83       11.89      1.46 o 
   0   1  27       19.92       17.68      2.20 o 
   1   1  27       80.74       88.67      1.99 o 
   2   1  27       10.29        9.65      1.74 o 
   3   1  27        1.14        3.25      1.31 o 
   4   1  27       16.14       20.10      2.31 o 
   5   1  27       12.83       16.60      2.43 o 
  -6   2  27        4.70        2.48      2.18 o 
  -5   2  27        0.67       -1.16      1.92 o 
  -4   2  27       34.61       34.88      2.65 o 
  -3   2  27       26.83       21.81      2.67 o 
  -2   2  27       58.28       44.43      2.08 o 
  -1   2  27       46.58       49.58      1.98 o 
   0   2  27       16.16       16.10      1.51 o 
   1   2  27       82.21       82.82      2.27 o 
   2   2  27       75.23       68.76      6.09 o 
   3   2  27       17.27       18.84      1.47 o 
   4   2  27       13.01       11.26      5.05 o 
   5   2  27        0.63        2.31      2.81 o 
  -6   3  27       81.60       81.33      6.13 o 
  -5   3  27       25.46       33.07      2.83 o 
  -4   3  27       53.96       44.11      2.74 o 
  -3   3  27        3.54        3.65      1.82 o 
  -2   3  27        3.38        0.83      1.28 o 
  -1   3  27        5.88        2.69      1.30 o 
   0   3  27      115.44       91.58      2.40 o 
   1   3  27       14.74       16.94      1.97 o 
   2   3  27      108.34      121.11      3.43 o 
   3   3  27        1.80        0.31      1.30 o 
   4   3  27       74.20       81.50      3.99 o 
   5   3  27       86.40       89.64      3.93 o 
  -6   4  27      590.75      582.17     13.40 o 
  -5   4  27      345.54      319.13      6.20 o 
  -4   4  27       42.46       43.84      2.88 o 
  -3   4  27       53.51       60.70      2.34 o 
  -2   4  27        8.18        4.34      1.43 o 
  -1   4  27        5.03        8.08      1.43 o 
   0   4  27      238.71      234.62      4.75 o 
   1   4  27       50.04       52.56      4.17 o 
   2   4  27       15.68       25.62      2.67 o 
   3   4  27       15.57       22.04      2.10 o 
   4   4  27        0.65        0.33      1.74 o 
  -6   5  27        9.72       15.61      3.73 o 
  -5   5  27       10.08        7.12      2.33 o 
  -4   5  27       84.93       83.53      3.71 o 
  -3   5  27       12.42        8.92      1.67 o 
  -2   5  27       82.88       75.80      2.44 o 
  -1   5  27      151.55      147.95      3.90 o 
   0   5  27       62.97       68.14      2.90 o 
   1   5  27      127.72      137.51      3.82 o 
   2   5  27       47.58       60.66      2.92 o 
   3   5  27      199.25      233.62      4.17 o 
   4   5  27      116.67      112.38      4.34 o 
  -5   6  27       11.66       11.15      2.50 o 
  -4   6  27        5.58        2.73      2.08 o 
  -3   6  27       13.54       15.55      1.84 o 
  -2   6  27        0.10       -0.03      2.48 o 
  -1   6  27       12.68       16.65      2.24 o 
   0   6  27        0.04       -1.75      1.75 o 
   1   6  27       49.34       53.97      2.81 o 
   2   6  27      153.84      157.14      4.22 o 
   3   6  27      131.21      145.40      4.24 o 
  -5   7  27       19.63       20.32      3.97 o 
  -4   7  27        7.62        4.36      2.22 o 
  -3   7  27      100.02      120.01      4.11 o 
  -2   7  27        5.77        3.97      2.99 o 
  -1   7  27       98.50      109.57      3.70 o 
   0   7  27       85.47       94.79      3.49 o 
   1   7  27        0.87        1.58      1.95 o 
   2   7  27        1.42       -1.53      2.44 o 
   3   7  27      104.65      124.22      6.13 o 
  -3   8  27       21.81       31.68      4.13 o 
  -2   8  27        2.55        2.89      2.06 o 
  -1   8  27       15.03       18.70      2.52 o 
   0   8  27        1.09       -1.10      3.11 o 
  -6   0  28      121.88      105.15      5.54 o 
  -4   0  28       13.40        4.52      2.67 o 
  -2   0  28      189.32      153.27      5.27 o 
   0   0  28      113.83      118.46      4.74 o 
   2   0  28       52.29       54.44      3.54 o 
   4   0  28       78.84       66.98      4.87 o 
  -6   1  28       10.95       10.35      2.44 o 
  -5   1  28        0.25       -1.92      1.92 o 
  -4   1  28       95.14       78.78      3.15 o 
  -3   1  28       22.79       21.91      2.22 o 
  -2   1  28        1.00       -1.53      1.53 o 
  -1   1  28       16.91       21.74      1.67 o 
   0   1  28      135.35      130.13      3.90 o 
   1   1  28       58.30       48.53      1.72 o 
   2   1  28       59.25       69.16      2.76 o 
   3   1  28      118.58      112.46      4.12 o 
   4   1  28       27.92       32.47      2.75 o 
   5   1  28       56.22       61.95      3.57 o 
  -6   2  28       10.35        4.94      2.28 o 
  -5   2  28       11.15       12.00      3.18 o 
  -4   2  28        5.76        4.45      1.99 o 
  -3   2  28        3.26        5.92      1.89 o 
  -2   2  28       22.12       18.73      2.08 o 
  -1   2  28       69.76       68.96      3.53 o 
   0   2  28       13.28       18.67      2.29 o 
   1   2  28      276.16      287.24      5.18 o 
   2   2  28       40.69       38.83      3.11 o 
   3   2  28        0.60        0.13      1.58 o 
   4   2  28      109.84      119.83      5.78 o 
  -6   3  28        3.93        4.53      2.38 o 
  -5   3  28       36.77       36.80      5.27 o 
  -4   3  28        0.03       -1.34      2.04 o 
  -3   3  28       28.47       32.97      2.49 o 
  -2   3  28       79.04       84.68      2.51 o 
  -1   3  28      102.54       95.24      2.54 o 
   0   3  28        4.51        4.56      2.54 o 
   1   3  28       30.22       27.92      2.52 o 
   2   3  28       41.61       40.22      3.93 o 
   3   3  28       96.23       97.04      2.73 o 
   4   3  28        4.28        4.60      1.55 o 
  -6   4  28        0.56       12.26      3.66 o 
  -5   4  28        3.31        3.09      2.17 o 
  -4   4  28       18.07       20.30      2.46 o 
  -3   4  28       35.84       32.69      2.91 o 
  -2   4  28      148.64      149.05      3.18 o 
  -1   4  28       11.79       11.01      1.60 o 
   0   4  28       38.30       38.23      2.50 o 
   1   4  28       30.12       37.11      2.61 o 
   2   4  28       39.50       39.98      2.57 o 
   3   4  28      384.33      403.06      5.56 o 
   4   4  28       62.31       69.59      3.91 o 
  -5   5  28       33.01       34.33      3.00 o 
  -4   5  28       13.98       24.86      2.63 o 
  -3   5  28        2.59        1.46      1.51 o 
  -2   5  28       38.40       38.43      2.38 o 
  -1   5  28      181.92      173.14      4.26 o 
   0   5  28        1.28        2.99      1.81 o 
   1   5  28       48.69       57.18      2.88 o 
   2   5  28        2.32        2.53      1.98 o 
   3   5  28        3.87        9.44      2.13 o 
   4   5  28       24.35       25.39      3.73 o 
  -5   6  28       80.58       75.91      5.23 o 
  -4   6  28      172.84      165.86      5.07 o 
  -3   6  28       78.71       84.33      2.77 o 
  -2   6  28       56.27       73.28      3.17 o 
  -1   6  28      146.02      152.77      4.17 o 
   0   6  28        8.45        7.23      2.08 o 
   1   6  28      139.41      153.05      4.18 o 
   2   6  28      125.36      130.92      5.23 o 
  -3   7  28        5.56        4.49      2.14 o 
  -2   7  28       65.36       65.47      3.24 o 
  -1   7  28       33.78       41.88      2.86 o 
   0   7  28       44.89       44.91      3.44 o 
   1   7  28      162.15      178.13     11.91 o 
  -5   0  29       10.06        9.67      3.14 o 
  -3   0  29       33.91       25.08      3.38 o 
  -1   0  29       57.71       61.32      3.73 o 
   1   0  29      298.56      307.45      5.28 o 
  -6   1  29        0.65       -2.01      2.01 o 
  -5   1  29       45.48       50.51      3.00 o 
  -4   1  29        4.03        4.56      1.99 o 
  -3   1  29        9.07        9.96      2.04 o 
  -2   1  29       24.43       20.18      2.17 o 
  -1   1  29      366.96      366.49      4.90 o 
   0   1  29        5.54        6.26      1.44 o 
   1   1  29       20.87       33.92      1.89 o 
   2   1  29        8.95       11.45      2.01 o 
   3   1  29        5.91        5.94      2.75 o 
   4   1  29        0.00       -1.65      1.65 o 
  -6   2  29        1.76       -2.27      4.03 o 
  -5   2  29        2.37       -0.25      2.08 o 
  -4   2  29        9.30       13.91      2.26 o 
  -3   2  29      162.68      163.89      5.74 o 
  -2   2  29       16.87       11.11      1.99 o 
  -1   2  29        0.69       -0.03      1.34 o 
   0   2  29        2.07        3.38      1.39 o 
   1   2  29        4.95       11.74      1.96 o 
   2   2  29       46.20       53.99      2.68 o 
   3   2  29        3.27        3.23      1.78 o 
   4   2  29        0.15       -0.81      1.71 o 
  -5   3  29        7.62        4.96      2.22 o 
  -4   3  29        3.67        0.86      2.00 o 
  -3   3  29       44.45       46.48      2.71 o 
  -2   3  29       51.23       46.21      2.16 o 
  -1   3  29       11.17       14.54      2.65 o 
   0   3  29      107.63      118.58      3.55 o 
   1   3  29       72.91       77.25      4.15 o 
   2   3  29       41.67       50.79      2.68 o 
   3   3  29      120.44      127.89      3.74 o 
   4   3  29        3.38       -1.24      1.72 o 
  -5   4  29       21.44       21.56      2.74 o 
  -4   4  29       32.91       41.81      3.05 o 
  -3   4  29        2.41       -1.81      1.81 o 
  -2   4  29       10.84       10.27      1.93 o 
  -1   4  29        0.19       -0.05      1.75 o 
   0   4  29       14.10       18.00      2.28 o 
   1   4  29       75.36       96.69      3.40 o 
   2   4  29       11.54       10.25      2.12 o 
   3   4  29       27.91       36.87      5.17 o 
   4   4  29        9.40        8.72      2.10 o 
  -5   5  29        8.05        6.45      3.34 o 
  -4   5  29      290.52      316.46      6.18 o 
  -3   5  29        1.78        2.44      1.62 o 
  -2   5  29       18.36       21.48      2.40 o 
  -1   5  29       25.89       29.01      2.56 o 
   0   5  29        7.56        9.31      2.10 o 
   1   5  29       65.09       63.62      3.06 o 
   2   5  29       56.43       63.18      3.14 o 
   3   5  29       63.04       67.65      3.21 o 
  -4   6  29       26.60       30.39      2.92 o 
  -3   6  29       99.00       96.50      3.63 o 
  -2   6  29        1.61        2.23      2.48 o 
  -1   6  29       42.15       41.70      2.90 o 
   0   6  29       70.21       61.18      3.26 o 
   1   6  29       69.54       64.65      3.13 o 
  -2   7  29      375.67      372.77      9.43 o 
  -1   7  29      117.53      115.22      5.46 o 
  -4   0  30      141.01      126.62      5.46 o 
  -2   0  30      162.36      140.81      5.35 o 
   0   0  30      123.23      150.48      5.27 o 
   2   0  30        0.95       -0.20      2.56 o 
  -5   1  30        7.08       10.80      2.39 o 
  -4   1  30      202.34      188.72      4.67 o 
  -3   1  30        0.03       -1.75      1.75 o 
  -2   1  30       86.25       82.74      3.06 o 
  -1   1  30      102.36      124.37      3.49 o 
   0   1  30        4.45        0.17      1.39 o 
   1   1  30      271.17      312.59      4.45 o 
   2   1  30        0.56        3.25      1.84 o 
  -5   2  30        1.80       -2.04      2.04 o 
  -4   2  30       22.43       16.84      2.40 o 
  -3   2  30      104.93      117.35      3.71 o 
  -2   2  30       90.66       94.42      3.27 o 
  -1   2  30      140.63      140.57      3.08 o 
   0   2  30       52.50       47.75      2.59 o 
   1   2  30        8.91        9.50      1.97 o 
   2   2  30       25.40       22.06      2.33 o 
   3   2  30       12.24       17.26      3.26 o 
  -5   3  30       84.68       83.98     10.48 o 
  -4   3  30        0.40       -1.29      1.97 o 
  -3   3  30       35.29       41.61      2.82 o 
  -2   3  30       72.71       68.58      2.47 o 
  -1   3  30        0.18       -1.21      1.40 o 
   0   3  30       19.93       29.10      2.47 o 
   1   3  30       24.79       29.06      2.49 o 
   2   3  30        2.92        3.53      1.89 o 
   3   3  30       16.55       16.86      2.29 o 
  -5   4  30       25.54       28.03      4.17 o 
  -4   4  30        0.08       -2.03      2.03 o 
  -3   4  30        7.33        5.64      2.12 o 
  -2   4  30       25.75       30.96      2.10 o 
  -1   4  30        0.19       -1.59      1.80 o 
   0   4  30       14.44       15.40      2.26 o 
   1   4  30      282.29      308.24      6.94 o 
   2   4  30       34.93       42.12      2.90 o 
   3   4  30      197.47      200.03      4.79 o 
  -4   5  30       31.75       33.08      2.89 o 
  -3   5  30        8.95        6.66      1.77 o 
  -2   5  30      125.74      125.61      3.93 o 
  -1   5  30       37.91       36.66      2.79 o 
   0   5  30        2.39        0.59      1.97 o 
   1   5  30       62.93       72.79      3.29 o 
   2   5  30       84.60       96.04      3.66 o 
  -4   6  30      267.84      310.86      9.04 o 
  -2   6  30       44.94       43.63      3.03 o 
  -1   6  30       59.48       68.11      3.26 o 
   0   6  30        0.01       -2.02      2.02 o 
  -5   0  31       58.09       52.05      4.44 o 
  -3   0  31       22.55       21.50      3.50 o 
  -1   0  31       14.03       15.45      3.03 o 
   1   0  31      181.52      190.38      5.31 o 
  -5   1  31       19.43       24.11      2.75 o 
  -4   1  31       14.31       15.37      2.42 o 
  -3   1  31       35.04       31.86      3.20 o 
  -2   1  31        0.00       -1.76      1.76 o 
  -1   1  31       59.75       57.18      2.74 o 
   0   1  31        9.74        7.68      1.61 o 
   1   1  31        0.04        6.23      1.92 o 
   2   1  31       27.52       37.30      3.81 o 
  -5   2  31        3.75        0.20      3.07 o 
  -4   2  31        0.06       -1.71      1.95 o 
  -3   2  31        0.12        2.52      1.95 o 
  -2   2  31        0.17       -0.64      1.85 o 
  -1   2  31       48.31       61.77      2.36 o 
   0   2  31       14.79       16.38      1.80 o 
   1   2  31      117.04      125.50      3.72 o 
   2   2  31       42.00       58.41      2.92 o 
   3   2  31      108.68      111.09      5.07 o 
  -5   3  31        2.25        3.14      3.26 o 
  -4   3  31       34.44       36.00      2.93 o 
  -3   3  31       77.29       71.74      3.22 o 
  -2   3  31      101.63      100.76      2.88 o 
  -1   3  31      131.35      148.01      4.01 o 
   0   3  31       60.86       73.29      3.20 o 
   1   3  31      102.13       97.47      7.67 o 
   2   3  31       30.88       37.95      2.79 o 
   3   3  31        2.66        2.56      2.44 o 
  -4   4  31       29.02       27.67      3.20 o 
  -3   4  31       66.28       63.56      3.14 o 
  -2   4  31        7.00        7.89      1.74 o 
  -1   4  31       54.79       46.66      2.89 o 
   0   4  31       28.30       29.08      2.71 o 
   1   4  31        0.84        0.95      2.01 o 
   2   4  31       42.12       47.75      2.92 o 
  -4   5  31       67.37       73.59      5.11 o 
  -3   5  31       11.02        8.07      2.44 o 
  -2   5  31        3.93        0.94      1.98 o 
  -1   5  31       59.14       60.47      3.11 o 
   0   5  31       73.29       75.82      3.40 o 
   1   5  31      336.47      374.87      6.82 o 
  -4   0  32        0.34       -2.83      2.83 o 
  -2   0  32        1.52       -2.48      2.48 o 
   0   0  32       44.13       41.86      3.73 o 
  -4   1  32        0.18       -0.75      2.65 o 
  -3   1  32       10.13       12.28      2.29 o 
  -2   1  32       24.05       26.06      2.49 o 
  -1   1  32        0.36       -1.79      2.24 o 
   0   1  32        0.82        4.31      1.60 o 
   1   1  32        0.98        2.41      2.56 o 
   2   1  32        2.22        0.83      2.79 o 
  -4   2  32       17.81       11.10      2.67 o 
  -3   2  32      165.04      171.42      5.48 o 
  -2   2  32        6.62        7.60      3.22 o 
  -1   2  32      118.86      123.48      3.06 o 
   0   2  32        8.04        6.33      2.14 o 
   1   2  32        0.82        0.84      1.87 o 
   2   2  32       36.57       43.69      2.89 o 
  -4   3  32        3.82        4.52      3.18 o 
  -3   3  32        0.46        1.47      2.20 o 
  -2   3  32        0.09       -0.52      1.96 o 
  -1   3  32      193.51      212.80      4.96 o 
   0   3  32      139.05      157.45     13.95 o 
   1   3  32       62.60       64.37      5.64 o 
   2   3  32      304.66      326.14      6.18 o 
  -4   4  32        9.18        6.80      3.18 o 
  -3   4  32       59.68       65.96      4.74 o 
  -2   4  32       59.07       59.10      3.62 o 
  -1   4  32      150.98      169.60      4.55 o 
   0   4  32        6.63        6.41      2.28 o 
   1   4  32       53.58       54.06      3.20 o 
  -3   0  33      111.29      106.53      5.27 o 
  -1   0  33       79.48       91.20      4.68 o 
   1   0  33       84.72      115.18      5.11 o 
  -4   1  33        8.53        7.59      3.42 o 
  -3   1  33      115.51      104.49      6.21 o 
  -2   1  33        4.80        8.91      2.21 o 
  -1   1  33       40.90       53.41      2.85 o 
   0   1  33        0.44       -1.44      1.56 o 
   1   1  33      189.89      197.43      4.68 o 
  -4   2  33       15.31       17.89      3.73 o 
  -3   2  33        1.33        4.14      3.20 o 
  -2   2  33       34.15       34.28      2.80 o 
  -1   2  33       88.68       83.85      2.77 o 
   0   2  33      210.65      235.17      5.19 o 
   1   2  33       25.59       34.85      2.83 o 
   2   2  33        8.57        9.95      3.26 o 
  -3   3  33       85.60       94.93      5.23 o 
  -2   3  33        3.43        1.68      2.10 o 
  -1   3  33       78.30       84.02      3.51 o 
   0   3  33      138.33      157.24      4.45 o 
   1   3  33      204.54      223.87      6.84 o 
   2   3  33       26.33       39.39      4.09 o 
  -3   4  33       55.59       59.36      4.60 o 
  -2   0  34       53.01       62.46      4.44 o 
   0   0  34      237.04      243.88      7.23 o 
  -3   1  34        1.25        6.49      3.26 o 
  -2   1  34      115.68      121.25      3.88 o 
  -1   1  34      180.13      204.01      4.73 o 
   0   1  34       55.94       75.71      4.42 o 
   1   1  34      123.57      124.06      5.46 o 
  -3   2  34      295.60      300.29      8.61 o 
  -2   2  34       10.75        8.36      2.31 o 
  -1   2  34      235.11      247.86      6.05 o 
   0   2  34        1.39        4.79      2.19 o 
   1   2  34      100.05      111.53      3.91 o 
  -3   3  34       71.94       85.85      5.19 o 
  -2   3  34        6.68        6.25      3.22 o 
  -2   1  35      170.75      183.54      6.60 o 
  -1   1  35       13.40       16.92      3.09 o 
   0   1  35      231.82      238.10      7.35 o 
  -2   2  35        9.64        5.82      3.30 o 
                                                 
